# Supplementary material for: Identification of Campylobacter jejuni and Campylobacter coli genes contributing to oxidative stress response using TraDIS analysis
Source: BMC Microbiol. 2024 Feb 1;24:46. doi: 10.1186/s12866-024-03201-y (PMC10832277; doi:10.1186/s12866-024-03201-y)
Supplement: Supplementary file 1 — Supplementary Material 1 [file 12866_2024_3201_MOESM1_ESM.xlsx]

## Sheet: 11168 1mM
Significant Tn mutants after exposure of C. jejuni 11168 1mM
	locus_tag	gene_name	function	logFC	q.value
1	Cj0322	perR	peroxide stress regulator	9.60967	1.85398e-08
2	Cj0663c	hslV	ATP-dependent protease peptidase subunit	8.84138	4.86452e-07
3	Cj1265c	hydC	Ni/Fe-hydrogenase B-type cytochrome subunit	8.15609	0.00132547
4	Cj1584c	Cj1584c	peptide ABC transporter substrate-binding protein	6.07197	0.00672306
5	Cj0622	hypF	carbamoyltransferase	5.90323	0.00708581
6	Cj1438c	Cj1438c	sugar transferase	5.1158	0.00121344
7	Cj1267c	hydA	Ni/Fe-hydrogenase small subunit	4.98155	0.00708581
8	Cj1266c	hydB	Ni/Fe-hydrogenase large subunit	4.93642	0.00708581
9	Cj0283c	cheW	chemotaxis protein	4.75303	0.021286
10	Cj0808c	Cj0808c	hypothetical protein	4.66558	0.0475769
11	Cj1432c	Cj1432c	sugar transferase	4.54718	0.00387428
12	Cj0872	dsbA	hypothetical protein	4.21172	4.00396e-05
13	Cj1413c	kpsS	capsule polysaccharide modification protein	3.88471	0.0101114
14	Cj1439c	glf	UDP-galactopyranose mutase	3.74048	0.0338058
15	Cj0636	Cj0636	NOL1/NOP2/sun family protein	3.51116	0.0373256
16	Cj0174c	cfbpB	iron-uptake ABC transporter permease	2.99342	4.00396e-05
17	Cj1684c	Cj1684c	transmembrane transport protein	2.82771	0.000907843
18	Cj0057	Cj0057	periplasmic protein	2.80297	0.00047134
19	Cj0411	Cj0411	ATP/GTP binding protein	2.71465	0.00118924
20	Cj0612c	cft	ferritin	2.63655	0.00015086
21	Cj1009c	Cj1009c	hypothetical protein	2.61133	0.0202287
22	Cj0334	ahpC	alkyl hydroperoxide reductase	2.58257	0.00013821
23	Cj1339c	flaA	flagellin A	2.45798	0.00047134
24	Cj0607	Cj0607	macrolide export ATP-binding protein/permease	2.44749	0.000346347
25	Cj0175c	cfbpA	iron-uptake ABC transporter substrate-binding protein	2.25542	0.000934175
26	Cj0072c	Cj0072c	pseudogene	2.18453	0.00387428
1	Cj0904c	Cj0904c	tRNA (cytidine(34)-2'-O)-methyltransferase	-2.25031	0.0364183
2	Cj0533	sucC	succinyl-CoA ligase subunit beta	-2.40334	0.00286825
3	Cj1658	Cj1658	iron permease	-2.74713	0.0475769
4	Cj1659	p19	hypothetical protein	-2.74854	0.0336484
5	Cj0263	Cj0263	zinc transporter ZupT	-2.79908	0.00506635
6	Cj0779	tpx	2-Cys peroxiredoxin	-2.93966	0.00286825
7	Cj0672	Cj0672	periplasmic protein	-3.76638	0.0459908
8	Cj1163c	Cj1163c	cation transport protein	-3.79362	0.0475769
9	Cj0818	Cj0818	lipoprotein	-7.05694	0.0278779
10	Cj1534c	Cj1534c	bacterioferritin	-7.6834	4.94312e-17

## Sheet: 15-537360 6mM
Significant Tn mutants after exposure of C. coli 15-537360 6mM
locus_tag	gene_name	function	logFC	q.value
N149_0318	perR	peroxide-responsive transcriptional repressor PerR	11.2176	5.74677e-15
N149_0332	N149_0332	redoxin domain-containing protein	8.92389	4.72875e-12
N149_0152	N149_0152	hypothetical protein	7.24955	0.0248298
N149_1061	N149_1061	response regulator	3.14689	0.0204695
N149_1333	N149_1333	NCS2 family permease	2.81813	0.0347502
N149_1078	N149_1078	glycosyltransferase family 8 protein	-2.71963	0.0307953
N149_01740	N149_01740	pseudogene	-3.11293	0.0484853
N149_0823	N149_0823	AAA family ATPase	-3.22697	0.0241284
N149_1257	N149_1257	methyltransferase domain-containing protein	-4.24003	0.0435852
N149_1440	N149_1440	response regulator	-4.52031	0.0223142
N149_0642	flgH	flagellar basal body L-ring protein FlgH	-4.78716	0.0452072
N149_1297	N149_1297	DUF115 domain-containing protein	-4.82709	0.0442731
N149_0590	N149_0590	pseudogene	-5.10672	0.0488495
N149_1262	N149_1262	beta-ketoacyl-ACP synthase III	-5.1761	0.0402832
N149_1476	N149_1476	ATP-binding protein	-5.24792	0.0409711
N149_1462	N149_1462	hypothetical protein	-5.27742	0.0480908
N149_0173	N149_0173	hypothetical protein	-5.41287	0.0409884
N149_1113	N149_1113	EamA family transporter	-5.47716	0.0464703
N149_0916	N149_0916	nuclease	-5.47779	0.0329196
N149_1408	N149_1408	hypothetical protein	-5.48504	0.0458989
N149_1123	N149_1123	methyltransferase domain-containing protein	-5.531	0.031647
N149_0575	N149_0575	MOSC domain-containing protein	-5.56713	0.0304886
N149_1533	N149_1533	iron transporter	-5.57473	0.0497747
N149_1312	N149_1312	DUF814 domain-containing protein	-5.5896	0.0409711
N149_0319	N149_0319	hypothetical protein	-5.59439	0.0262961
N149_1066	pglA	N, N'-diacetylbacillosaminyl-diphospho-undecaprenol alpha-1,3-N-acetylgalactosaminyltransferase	-5.59887	0.0413737
N149_1352	N149_1352	DNA-binding protein	-5.60021	0.0423782
N149_1146	N149_1146	carbon-nitrogen hydrolase family protein	-5.62452	0.0458989
N149_1160	N149_1160	laccase	-5.63617	0.0338773
N149_0773	N149_0773	SDR family NAD(P)-dependent oxidoreductase	-5.6977	0.0259262
N149_1680	N149_1680	hypothetical protein	-5.73035	0.033473
N149_1020	N149_1020	hypothetical protein	-5.73058	0.0305307
N149_0908	N149_0908	sodium-dependent transporter	-5.73083	0.0279298
N149_0465	N149_0465	ABC transporter permease subunit	-5.73387	0.0305307
N149_0847	rpsO	30S ribosomal protein S15	-5.77779	0.0384459
N149_1235	queA	tRNA preQ1(34) S-adenosylmethionine ribosyltransferase-isomerase QueA	-5.80041	0.0380299
N149_1539	sodB	superoxide dismutase [Fe]	-5.83209	0.0241772
N149_1552	N149_1552	hypothetical protein	-5.8469	0.0259262
N149_0776	N149_0776	methylated-DNA--[protein]-cysteine S-methyltransferase	-5.85126	0.0452072
N149_1445	N149_1445	nucleosidase	-5.8518	0.0442731
N149_0949	N149_0949	ATP-binding cassette domain-containing protein	-5.86051	0.0243361
N149_0956	N149_0956	mini-MOMP protein	-5.89683	0.0243361
N149_1681	queF	NADPH-dependent 7-cyano-7-deazaguanine reductase QueF	-5.94237	0.0259262
N149_0892	N149_0892	ABC transporter permease subunit	-5.9547	0.0409884
N149_1478	N149_1478	DNA starvation/stationary phase protection protein	-5.96182	0.0409711
N149_0451	N149_0451	hypothetical protein	-5.96541	0.0409884
N149_1127	N149_1127	arsenic transporter	-5.98512	0.0384459
N149_0122	N149_0122	hypothetical protein	-5.98955	0.0409711
N149_0757	N149_0757	pseudogene	-5.99781	0.0268783
N149_1091	N149_1091	glycosyltransferase	-6.01479	0.0248298
N149_0200	N149_0200	NADH-quinone oxidoreductase subunit M	-6.01679	0.0409884
N149_1089	gmd	GDP-mannose 4,6-dehydratase	-6.04187	0.0223142
N149_0947	N149_0947	hypothetical protein	-6.06239	0.0423782
N149_1389	rfbB	dTDP-glucose 4,6-dehydratase	-6.08262	0.0233797
N149_0313	N149_0313	histidinol-phosphate transaminase	-6.13883	0.0282468
N149_1300	N149_1300	flagellin A	-6.14478	0.0248298
N149_0061	N149_0061	P-loop NTPase	-6.20519	0.032483
N149_1108	N149_1108	threonine/serine exporter	-6.20609	0.0336913
N149_1147	N149_1147	polysaccharide deacetylase family protein	-6.209	0.0248298
N149_1411	flgI	flagellar basal body P-ring protein FlgI	-6.21616	0.0259262
N149_0415	N149_0415	transcriptional regulator	-6.21719	0.0473349
N149_1635	N149_1635	cation:proton antiporter	-6.2846	0.0261476
N149_0952	N149_0952	branched-chain amino acid ABC transporter permease	-6.3078	0.0221274
N149_0442	N149_0442	CoA ester lyase	-6.31308	0.0259262
N149_1449	yedF	sulfurtransferase-like selenium metabolism protein YedF	-6.32343	0.0229041
N149_0967	cmeE	multidrug efflux RND transporter periplasmic adaptor subunit CmeE	-6.32883	0.0248298
N149_1524	N149_1524	alkylphosphonate utilization protein	-6.3487	0.0329118
N149_1331	N149_1331	nucleotidyltransferase	-6.38724	0.0472884
N149_0918	N149_0918	MFS transporter	-6.40568	0.0204695
N149_0679	N149_0679	molybdopterin adenylyltransferase	-6.4269	0.0212627
N149_0897	N149_0897	chemotaxis protein CheB	-6.46576	0.0204695
N149_0855	dsbI	protein-disulfide oxidoreductase DsbI	-6.4772	0.0243361
N149_0968	cmeF	multidrug efflux RND transporter permease subunit CmeF	-6.48034	0.0212627
N149_0861	N149_0861	molybdopterin molybdenumtransferase MoeA	-6.48703	0.0221274
N149_1149	N149_1149	GTP-binding protein	-6.50979	0.0259262
N149_0904	argH	argininosuccinate lyase	-6.52796	0.0221274
N149_1315	N149_1315	iron chelate uptake ABC transporter family permease subunit	-6.56885	0.0259262
N149_0247	xth	exodeoxyribonuclease III	-6.57752	0.0221274
N149_0726		oxidoreductase	-6.58201	0.0221274
N149_0914	N149_0914	hypothetical protein	-6.58911	0.0216169
N149_0943	tgt	tRNA guanosine(34) transglycosylase Tgt	-6.61237	0.0329118
N149_1002	N149_1002	pseudogene	-6.6169	0.0212627
N149_0723	napH	quinol dehydrogenase ferredoxin subunit NapH	-6.64571	0.0259262
N149_0863	N149_0863	ATP-binding cassette domain-containing protein	-6.68358	0.0259651
N149_0583	N149_0583	DUF459 domain-containing protein	-6.70325	0.0230031
N149_0361	N149_0361	hypothetical protein	-6.72047	0.0221274
N149_1348	N149_1348	hypothetical protein	-6.73593	0.0221274
N149_0305	N149_0305	QacE family quaternary ammonium compound efflux SMR transporter	-6.86613	0.0204695
N149_1169	N149_1169	bacteriohemerythrin	-6.87604	0.0248298
N149_0720	N149_0720	thiol peroxidase	-6.8891	0.0204695
N149_0019	dba	disulfide bond formation protein Dba	-6.9042	0.0204695
N149_0629	N149_0629	50S ribosomal protein L9	-6.92283	0.0227748
N149_1265	N149_1265	DUF2920 family protein	-6.9455	0.0259262
N149_0736	N149_0736	MFS transporter	-6.95558	0.0442731
N149_0496	N149_0496	methionine synthase	-6.95826	0.0204695
N149_0493	amt	ammonium transporter	-6.96467	0.0204695
N149_1142	metF	methylenetetrahydrofolate reductase [NAD(P)H]	-6.97747	0.0223142
N149_1529	N149_1529	TonB family protein	-7.01904	0.0376101
N149_0371	N149_0371	YajQ family cyclic di-GMP-binding protein	-7.06659	0.0221274
N149_1063	pglE	UDP-N-acetylbacillosamine transaminase	-7.07197	0.0305307
N149_0828	N149_0828	hypothetical protein	-7.11443	0.0204695
N149_1350	N149_1350	catalase	-7.1348	0.0221274
N149_1003	N149_1003	NAD(P)H-dependent oxidoreductase	-7.15928	0.0204695
N149_01775	N149_01775	pseudogene	-7.17324	0.0248298
N149_0078	N149_0078	DUF2892 domain-containing protein	-7.18453	0.0204695
N149_1017	N149_1017	pyrroline-5-carboxylate reductase	-7.2238	0.0204695
N149_1256	N149_1256	DUF4910 domain-containing protein	-7.30778	0.0204695
N149_1672	N149_1672	GNAT family N-acetyltransferase	-7.44504	0.0227748
N149_0724	N149_0724	nitrate reductase	-7.45647	0.0204695
N149_0681	N149_0681	extracellular solute-binding protein	-7.47116	0.0204695
N149_0512	N149_0512	hypothetical protein	-7.51323	0.0204695
N149_0206	N149_0206	cytochrome C	-7.53108	0.0204695
N149_0360	N149_0360	coproporphyrinogen III oxidase family protein	-7.5411	0.0204695
N149_0712	N149_0712	methionine ABC transporter substrate-binding protein	-7.54942	0.0204695
N149_1041	sstT	serine/threonine transporter SstT	-7.59933	0.0204695
N149_0409	N149_0409	ATP-binding protein	-7.65073	0.0204695
N149_0542	N149_0542	glutamate-5-semialdehyde dehydrogenase	-7.6644	0.0204695
N149_0403	N149_0403	hypothetical protein	-7.70462	0.0259262
N149_1377	N149_1377	WxcM-like domain-containing protein	-7.714	0.0204695
N149_1088	N149_1088	NAD-dependent epimerase/dehydratase family protein	-7.75654	0.0216169
N149_0435	tenA	thiaminase II	-7.8144	0.0204695
N149_01770	N149_01770	hypothetical protein	-7.84777	0.0204695
N149_01930	N149_01930	pseudogene	-7.85448	0.0204695
N149_0156	N149_0156	hypothetical protein	-7.86469	0.0384459
N149_1285	N149_1285	transferase	-7.86626	0.0204695
N149_0126	N149_0126	DUF4261 domain-containing protein	-7.8827	0.0204695
N149_1319	N149_1319	hypothetical protein	-7.89478	0.0204695
N149_1197	N149_1197	hypothetical protein	-7.91344	0.0204695
N149_1232	N149_1232	coproporphyrinogen III oxidase family protein	-7.98615	0.0204695
N149_0373	N149_0373	hypothetical protein	-7.99738	0.0204695
N149_0751	N149_0751	MBL fold metallo-hydrolase	-8.00572	0.0204695
N149_1278	hisH	imidazole glycerol phosphate synthase subunit HisH	-8.18378	0.0204695
N149_0894	peb1A	bifunctional adhesin/ABC transporter aspartate/glutamate-binding protein PEB1a	-8.24145	0.0204695
N149_0306	N149_0306	QacE family quaternary ammonium compound efflux SMR transporter	-8.25441	0.0204695
N149_1103	N149_1103	heavy metal translocating P-type ATPase	-8.26865	0.0204695
N149_0857	N149_0857	bifunctional aminodeoxychorismate synthase component I/aminotransferase	-8.27194	0.0259262
N149_1366	rsfS	ribosome silencing factor	-8.43789	0.0204695
N149_0176	N149_0176	hypothetical protein	-8.55001	0.0204695
N149_0686	N149_0686	ATP-binding cassette domain-containing protein	-8.67064	0.0204695
N149_1248	N149_1248	malate dehydrogenase	-8.68092	0.0204695
N149_01735	N149_01735	hypothetical protein	-8.97423	0.0259262
N149_1105	N149_1105	cation diffusion facilitator family transporter	-9.04791	0.0204695
N149_1498	N149_1498	restriction endonuclease subunit S	-9.06155	0.0204695
N149_0537	fliD	flagellar filament capping protein FliD	-9.12239	0.0204695
N149_0017	queC	7-cyano-7-deazaguanine synthase QueC	-9.14806	0.0204695
N149_1305	N149_1305	prepilin-type N-terminal cleavage/methylation domain-containing protein	-9.22791	0.0204695
N149_1501	N149_1501	serine hydrolase family protein	-9.39231	0.0204695
N149_1090	N149_1090	mannose-1-phosphate guanylyltransferase/mannose-6-phosphate isomerase	-9.52627	0.0204695
N149_0240	N149_0240	HDOD domain-containing protein	-9.93145	0.0204695
N149_0297	modB	molybdate ABC transporter permease subunit	-10.305	0.0204695
N149_1540	N149_1540	TM2 domain-containing protein	-11.0436	0.0131976

## Sheet: CCN182 9mM
Significant Tn mutants after exposure of C. coli CCN182 9mM
locus_tag	gene_name	function	logFC	q.value
ccn182_06535	perR	peroxide-responsive transcriptional repressor PerR	13.9737	0.000186839
ccn182_06465	ahpC	peroxidase	8.01845	0.0487369
ccn182_06530	ccn182_06530	hypothetical protein	9.22218	0.0487369
ccn182_08750	ccn182_08750	Flagellar biosynthesis protein	7.79354	0.0487369
ccn182_02780	ccn182_02780	hypothetical protein	-11.5302	0.0487369
ccn182_08325	ccn182_08325	nitroreductase family protein	-11.2898	0.0487369
ccn182_00555	ccn182_00555	cupin	-10.6692	0.0487369
ccn182_05750	ccn182_05750	oligopeptide transporter, OPT family	-10.6009	0.0487369
ccn182_01225	ccn182_01225	FUSC family protein	-10.5777	0.0487369
ccn182_02605	ccn182_02605	ATP-binding protein	-10.4743	0.0487369
ccn182_08695	ccn182_08695	YeiH family protein	-10.4334	0.0487369
ccn182_05200	ccn182_05200	aminopeptidase	-10.3451	0.0487369
ccn182_04855	ccn182_04855	thioredoxin	-10.2526	0.0487369
ccn182_07845	czcD	CDF family cation-efflux transporter CzcD	-10.0726	0.0487369
ccn182_05830	ccn182_05830	Cell envelope integrity protein CreD	-10.0658	0.0487369
ccn182_06000	ccn182_06000	prepilin-type cleavage/methylation domain-containing protein	-9.96837	0.0487369
ccn182_08455	ccn182_08455	AraC family transcriptional regulator	-9.92436	0.0487369
ccn182_06125	ccn182_06125	DUF1882 domain-containing protein	-9.85832	0.0487369
ccn182_06250	ccn182_06250	ferric reductase	-9.84193	0.0487369
ccn182_06075	ccn182_06075	sel1 repeat family protein	-9.82873	0.0487369
ccn182_00565	ccn182_00565	hypothetical protein	-9.78236	0.0487369
ccn182_00570	ccn182_00570	hypothetical protein	-9.70118	0.0487369
ccn182_05630	ccn182_05630	hypothetical protein	-9.67704	0.0487369
ccn182_08860	apt	adenine phosphoribosyltransferase	-9.6569	0.0487369
ccn182_02075	ccn182_02075	esterase	-9.58293	0.0487369
ccn182_08540	ccn182_08540	Flagellar-associated protein FlgQ	-9.57044	0.0487369
ccn182_08790	ccn182_08790	hypothetical protein	-9.55798	0.0487369
ccn182_08675	ccn182_08675	rhomboid family intramembrane serine protease	-9.53974	0.0487369
ccn182_07595	ccn182_07595	DedA family protein	-9.44789	0.0487369
ccn182_09045	ccmA	heme ABC exporter ATP-binding protein CcmA	-9.41081	0.0487369
ccn182_00505	ccn182_00505	methionine ABC transporter substrate-binding protein	-9.38783	0.0487369
ccn182_04115	ccn182_04115	3-oxoacyl-ACP synthase	-9.33195	0.0487369
ccn182_04405	ccn182_04405	hypothetical protein	-9.3283	0.0487369
ccn182_02985	ccn182_02985	hypothetical protein	-9.20661	0.0487369
ccn182_07245	ccn182_07245	hypothetical protein	-9.16638	0.0487369
ccn182_08490	ccn182_08490	arginyltransferase	-9.09881	0.0487369
ccn182_08780	ccn182_08780	nuclease	-9.05993	0.0487369
ccn182_06700	ccn182_06700	hypothetical protein	-9.04387	0.0487369
ccn182_00755	ccn182_00755	MFS transporter	-8.97484	0.0487369
ccn182_03515	rsfS	ribosome silencing factor	-8.87105	0.0487369
ccn182_00975	mnmH	tRNA 2-selenouridine(34) synthase MnmH	-8.86281	0.0487369
ccn182_08135	ccn182_08135	hypothetical protein	-8.791	0.0487369
ccn182_02665	ccn182_02665	ABC transporter substrate-binding protein	-8.74398	0.0487369
ccn182_01910	mog	molybdopterin adenylyltransferase	-8.66036	0.0496805
ccn182_05570	ccn182_05570	diacylglycerol kinase	-8.65656	0.0496805
ccn182_07440	ccn182_07440	HAD family hydrolase	-8.55702	0.0487369
ccn182_04480	ccn182_04480	hypothetical protein	-8.5461	0.0487369
ccn182_06685	surE	5'/3'-nucleotidase SurE	-8.49897	0.0487369
ccn182_06875	ccn182_06875	tautomerase	-8.40414	0.0487369
ccn182_05500	uvrC	excinuclease ABC subunit UvrC	-8.39245	0.0487369
ccn182_08315	ccn182_08315	NAD(P)H-dependent oxidoreductase	-8.35594	0.0487369
ccn182_08460	ccn182_08460	ATP-binding protein	-8.23782	0.0285833
ccn182_08200	ccn182_08200	ATP-binding protein	-8.21398	0.0487369
ccn182_04395	ccn182_04395	hypothetical protein	-7.26292	0.0487369
ccn182_02180	ccn182_02180	ABC transporter ATP-binding protein	-6.92656	0.0487369
ccn182_02025	ccn182_02025	permease	-6.33654	0.0487369
