# Supplementary material for: Identification of Campylobacter jejuni and Campylobacter coli genes contributing to oxidative stress response using TraDIS analysis
Source: BMC Microbiol. 2024 Feb 1;24:46. doi: 10.1186/s12866-024-03201-y (PMC10832277; doi:10.1186/s12866-024-03201-y)
Supplement: Supplementary file 2 — Supplementary Material 2 [file 12866_2024_3201_MOESM2_ESM.xlsx]

## Sheet: Sheet1
Supplementary File 2 shows the outcome of the pairwise BlastP analysis and network model to find homologus genes across all three species.
GRP_ID	42yr locus tags	11168 locus tags	CCN182 locus tag	NUM_SPECIES	NUM_GENES
913	N149_0949	Cj1014c	ccn182_08595	3	3
1250	N149_1342	Cj1380	ccn182_03635	3	3
911	N149_0947	Cj1012c	ccn182_08605	3	3
1397	N149_1500	Cj1553c	ccn182_02080	3	3
1255	N149_1350	Cj1385	ccn182_03595	3	3
228	N149_0219	Cj0208	ccn182_05720	3	3
18	N149_1383			1	1
938	N149_0975	Cj1040c	ccn182_08465	3	3
784	N149_0857	Cj0862c	ccn182_09075	3	3
737	N149_0752	Cj0810	ccn182_00300	3	3
1324	N149_1416	Cj1467	ccn182_02520	3	3
296	N149_0297	Cj0301c	ccn182_06645	3	3
1454	N149_0143	Cj1617	ccn182_04545	3	3
1654	N149_1615		ccn182_02905	2	2
1107	N149_1164	Cj1221	ccn182_07540	3	3
975	N149_1021	Cj1080c	ccn182_08220	3	3
754	N149_0771	Cj0831c	ccn182_00210	3	3
1044	N149_1101	Cj1156	ccn182_07865	3	3
15	N149_1387			1	1
1018	N149_1065	Cj1124c	ccn182_08005	3	3
1476	N149_0113	Cj1640	ccn182_04735	3	3
1038	N149_1095	Cj1150c	ccn182_07895	3	3
1688			ccn182_03845	1	1
806	N149_0870	Cj0895c	ccn182_09010	3	3
1501		Cj1668c		1	1
1676			ccn182_03465	1	1
1488	N149_0101	Cj1652c	ccn182_04795	3	3
1916	N149_0922	Cj0989	ccn182_08750	3	3
1706			ccn182_03945	1	1
1611			ccn182_02035	1	1
1129	N149_1196	Cj1244	ccn182_05510	3	3
1313		Cj1456c		1	1
1672	N149_0009		ccn182_03320	2	2
1702			ccn182_03915	1	1
86	N149_0046	Cj0042	ccn182_05080	3	3
1333	N149_1426	Cj1478c	ccn182_02470	3	3
1081	N149_1135	Cj1195c	ccn182_07685	3	3
1912			ccn182_08610	1	1
1631	N149_1471		ccn182_02235	2	2
1728			ccn182_04055	1	1
1898	N149_1018		ccn182_08235	2	2
84	N149_0044	Cj0040	ccn182_05090	3	3
1431	N149_0166	Cj1594	ccn182_04430	3	3
1411	N149_0193	Cj1574c	ccn182_04290	3	3
1183		Cj1301		1	1
1472	N149_0117	Cj1636c	ccn182_04715	3	3
1449	N149_0148	Cj1612	ccn182_04520	3	3
1059	N149_1113	Cj1173	ccn182_07795	3	3
1649	N149_1569		ccn182_02680	2	2
636	N149_0643	Cj0688	ccn182_01730	3	3
1801			ccn182_06035	1	1
827	N149_0890	Cj0917c	ccn182_08910	3	3
1743	N149_0180		ccn182_04355	2	2
9	N149_01785			1	1
61	N149_0015	Cj0013	ccn182_03350	3	3
1598	N149_0548		ccn182_01260,ccn182_07050	2	3
1729			ccn182_04060	1	1
1102	N149_1159	Cj1216c	ccn182_07565	3	3
1128	N149_1195	Cj1243	ccn182_05515	3	3
1783	N149_1201		ccn182_05480,ccn182_05485	2	3
1899	N149_1010		ccn182_08275,ccn182_08280	2	3
1039	N149_1096	Cj1151c	ccn182_07890	3	3
1423	N149_0181	Cj1586	ccn182_04350	3	3
1689			ccn182_03850	1	1
620	N149_0629	Cj0664c	ccn182_01660	3	3
1019	N149_1066	Cj1125c	ccn182_08000	3	3
427	N149_0432	Cj0434	ccn182_00625	3	3
527	N149_0543	Cj0559	ccn182_01235	3	3
1623			ccn182_02100	1	1
1489	N149_0100	Cj1653c	ccn182_04800	3	3
1106	N149_1163	Cj1220	ccn182_07545	3	3
1321	N149_1413	Cj1464	ccn182_02535	3	3
46	N149_0203			1	1
56		Cj0008		1	1
1451	N149_0146	Cj1614	ccn182_04530	3	3
1143	N149_1212	Cj1258	ccn182_05420	3	3
1599			ccn182_01465	1	1
1392	N149_1495	Cj1548c	ccn182_02120	3	3
67	N149_0020	Cj0021c	ccn182_03375	3	3
54	N149_0010	Cj0006	ccn182_03325	3	3
1353	N149_1447	Cj1498c	ccn182_02360	3	3
44	N149_0273			1	1
1041	N149_1098	Cj1153	ccn182_07880	3	3
1651	N149_1571		ccn182_02690	2	2
1448	N149_0149	Cj1611	ccn182_04515	3	3
1396		Cj1552c		1	1
406	N149_0410	Cj0413	ccn182_06075	3	3
506	N149_0527	Cj0538	ccn182_01150	3	3
1058	N149_1112	Cj1172c	ccn182_07800	3	3
1648	N149_1566	Cj0143c	ccn182_02665	3	3
902	N149_0936	Cj1003c	ccn182_08675	3	3
957	N149_0997	Cj1059c	ccn182_08345	3	3
1504	N149_1625	Cj1671c	ccn182_02955	3	3
700	N149_0712	Cj0771c	ccn182_00505	3	3
1634	N149_01770		ccn182_02250	2	3
973	N149_1019	Cj1078	ccn182_08230	3	3
758	N149_0776	Cj0836	ccn182_00180	3	3
1084	N149_1138	Cj1198	ccn182_07670	3	3
971	N149_1017	Cj1076	ccn182_08240	3	3
322		Cj0327		1	1
990	N149_1036	Cj1095	ccn182_08145	3	3
1614			ccn182_02050	1	1
792	N149_0851	Cj0880c	ccn182_09105	3	3
1414	N149_0190	Cj1577c	ccn182_04305	3	3
1434	N149_0163	Cj1597	ccn182_04445	3	3
386	N149_0390	Cj0393c	ccn182_06175	3	3
749	N149_0766	Cj0826	ccn182_00230	3	3
769	N149_0786	Cj0847	ccn182_00125	3	3
1804	N149_0340		ccn182_06425	2	2
987	N149_1033	Cj1092c	ccn182_08160	3	3
1477	N149_0112	Cj1641	ccn182_04740	3	3
934	N149_0970	Cj1035c	ccn182_08490	3	3
788	N149_0854	Cj0872	ccn182_09090	3	3
1215	N149_1306	Cj1344c	ccn182_03810	3	3
1707			ccn182_03950	1	1
356	N149_0360	Cj0363c	ccn182_06325	3	3
915	N149_0951	Cj1016c	ccn182_08585	3	3
1917	N149_0912		ccn182_08800	2	2
1230	N149_1323	Cj1359	ccn182_03730	3	3
1210	N149_1300	Cj1338c	ccn182_07370	3	3
1235		Cj1365c		1	1
1677	N149_01800		ccn182_01990,ccn182_03470	2	3
224		Cj0203		1	1
185	N149_1550	Cj0159c	ccn182_07290	3	3
300	N149_0301	Cj0305c	ccn182_06625	3	3
117	N149_0082	Cj0088	ccn182_04890	3	3
358	N149_0362	Cj0365c	ccn182_06315	3	3
722	N149_0737	Cj0795c	ccn182_00375	3	3
230	N149_0221	Cj0225	ccn182_05710	3	3
392	N149_0396	Cj0399	ccn182_06145	3	3
920		Cj1021c		1	1
786		Cj0864		1	1
1274	N149_1372	Cj1411c	ccn182_03490	3	3
155	N149_1583	Cj0127c	ccn182_02750	3	3
349	N149_0353	Cj0355c	ccn182_06360	3	3
97	N149_0061	Cj0063c	ccn182_05000	3	3
369	N149_0373	Cj0376	ccn182_06260	3	3
1237	N149_1331	Cj1367c	ccn182_03690	3	3
1910	N149_0971	Cj1036c	ccn182_08485	3	3
1675			ccn182_03460	1	1
1700			ccn182_03905	1	1
294	N149_0295	Cj0299	ccn182_06655	3	3
1915	N149_01855		ccn182_08625	2	2
1670	N149_0007		ccn182_03310	2	2
1217	N149_1309	Cj1346c	ccn182_03800	3	3
1705			ccn182_03935	1	1
388	N149_0392	Cj0395c	ccn182_06165	3	3
1064	N149_1118	Cj1178c	ccn182_07770	3	3
756	N149_0773	Cj0833c	ccn182_00200	3	3
1470	N149_0119	Cj1634c	ccn182_04705	3	3
219	N149_0209	Cj0197c	ccn182_05780	3	3
1475	N149_0114	Cj1639	ccn182_04730	3	3
657	N149_0663	Cj0709	ccn182_01830	3	3
550	N149_1226	Cj0586	ccn182_05350	3	3
450	N149_0459	Cj0462	ccn182_00760	3	3
602	N149_0611	Cj0641	ccn182_01570	3	3
561	N149_1216	Cj0597	ccn182_05400	3	3
461	N149_0475	Cj0473	ccn182_00840	3	3
845	N149_0908	Cj0935c	ccn182_08820	3	3
563	N149_1214	Cj0599	ccn182_05410	3	3
463	N149_0477	Cj0475	ccn182_00850	3	3
408		Cj0415		1	1
497	N149_0518	Cj0529c	ccn182_01105	3	3
597	N149_0606	Cj0636	ccn182_01545	3	3
508	N149_0529	Cj0540	ccn182_01160	3	3
671	N149_0677	Cj0723c	ccn182_01900	3	3
443	N149_0451	Cj0454c	ccn182_00720	3	3
543	N149_1233	Cj0579c	ccn182_05315	3	3
865	N149_0812	Cj0957c	ccn182_05910	3	3
690	N149_0702	Cj0761	ccn182_00555	3	3
804	N149_0868	Cj0893c	ccn182_09020	3	3
673	N149_0679	Cj0725c	ccn182_01910	3	3
441	N149_0449	Cj0452	ccn182_00710	3	3
541	N149_1235	Cj0577c	ccn182_05305	3	3
1293		Cj1435c		1	1
687	N149_0698	Cj0758	ccn182_00580	3	3
1252	N149_1347	Cj1382c	ccn182_03610	3	3
1763	N149_0097	Cj1656c	ccn182_04815	3	3
832	N149_0895	Cj0922c	ccn182_08885	3	3
480	N149_0499	Cj0507	ccn182_01010	3	3
580	N149_0589	Cj0616	ccn182_01460	3	3
1469	N149_0121	Cj1633	ccn182_04665	3	3
615		Cj0659c		1	1
1669			ccn182_03305	1	1
1256	N149_1351	Cj1386	ccn182_03590	3	3
634	N149_0641	Cj0686	ccn182_01720	3	3
1216	N149_1307	Cj1345c	ccn182_03805	3	3
638		Cj0690c		1	1
1236	N149_1330	Cj1366c	ccn182_03695	3	3
611	N149_0620	Cj0650	ccn182_01615	3	3
613	N149_0622	Cj0652	ccn182_01625	3	3
1271	N149_1369	Cj1408	ccn182_03505	3	3
880	N149_0914	Cj0977	ccn182_08790	3	3
1212	N149_1302	Cj1340c	ccn182_00050	3	3
432	N149_0435	Cj0440c	ccn182_00640	3	3
1232	N149_1327	Cj1362	ccn182_03710	3	3
532		Cj0564		1	1
445	N149_0454	Cj0457c	ccn182_00735	3	3
863	N149_0814	Cj0955c	ccn182_05900	3	3
1468	N149_0122	Cj1632c	ccn182_04660	3	3
545	N149_1231	Cj0581	ccn182_05325	3	3
808	N149_0872	Cj0897c	ccn182_09000	3	3
897	N149_0931	Cj0998c	ccn182_08700	3	3
675	N149_0681	Cj0727	ccn182_01920	3	3
861	N149_0816	Cj0953c	ccn182_05890	3	3
841	N149_0904	Cj0931c	ccn182_08840	3	3
843	N149_0906	Cj0933c	ccn182_08830	3	3
565	N149_0574	Cj0601c	ccn182_01385	3	3
1668	N149_0005		ccn182_03300	2	2
465	N149_0479	Cj0477	ccn182_00860	3	3
404	N149_0408	Cj0411	ccn182_06085	3	3
504	N149_0525	Cj0536	ccn182_01140	3	3
1163	N149_0554	Cj1278c	ccn182_01285	3	3
1061	N149_1115	Cj1175c	ccn182_07785	3	3
850	N149_0830	Cj0940c	ccn182_05820	3	3
252	N149_0242	Cj0250c	ccn182_05605	3	4
177	N149_1558	Cj0151c	ccn182_07330	3	3
160	N149_1578	Cj0132	ccn182_02725	3	3
1257	N149_1352	Cj1387c	ccn182_03585	3	3
140	N149_1600	Cj0111	ccn182_02835	3	3
298	N149_0299	Cj0303c	ccn182_06635	3	3
1395		Cj1551c		1	1
207	N149_1525	Cj0184c	ccn182_07160	3	3
1390		Cj1546		1	1
384	N149_0388	Cj0391c	ccn182_06185	3	3
337	N149_0342	Cj0343c	ccn182_06415	3	3
153	N149_1585	Cj0125c	ccn182_02760	3	3
151	N149_1587	Cj0123c	ccn182_02770	3	3
936	N149_0973	Cj1038	ccn182_08475	3	3
109	N149_0286	Cj0078c	ccn182_06720	3	3
1100	N149_1157	Cj1214c	ccn182_07575	3	3
282	N149_0278	Cj0283c	ccn182_06760	3	3
1105	N149_1162	Cj1219c	ccn182_07550	3	3
279	N149_0275	Cj0280	ccn182_06775	3	3
354	N149_0358	Cj0361	ccn182_06335	3	3
226	N149_0217	Cj0206	ccn182_05730	3	3
6	N149_1504			1	1
91	N149_0052	Cj0054c	ccn182_05045	3	3
181	N149_1554	Cj0155c	ccn182_07310	3	3
183	N149_1552	Cj0157c	ccn182_07300	3	3
910	N149_0944	Cj1011	ccn182_08635	3	3
1360	N149_1454	Cj1507c	ccn182_02315	3	3
1757	N149_01730		ccn182_04670	2	2
1174	N149_1251	Cj1290c	ccn182_05225	3	3
1365	N149_1462	Cj1514c	ccn182_02280	3	3
127	N149_1613	Cj0098	ccn182_02900	3	3
712	N149_0725	Cj0784	ccn182_00435	3	3
1854			ccn182_07045	1	1
229	N149_0220	Cj0224	ccn182_05715	3	3
1387	N149_1489	Cj1543	ccn182_02150	3	3
276	N149_0265	Cj0276	ccn182_06845	3	3
1137	N149_1206	Cj1252	ccn182_05455	3	3
939	N149_0976	Cj1041c	ccn182_08460	3	3
995	N149_1044	Cj1100	ccn182_08110	3	3
1117	N149_1184	Cj1232	ccn182_07445	3	3
106	N149_0072	Cj0075c	ccn182_04945	3	3
16	N149_1385			1	1
1554	N149_1689	Cj1731c	ccn182_03270	3	3
705	N149_0717	Cj0776c	ccn182_00480	3	3
764	N149_01895	Cj0842	ccn182_00150	3	3
744	N149_0761	Cj0821	ccn182_00255	3	3
14	N149_1388			1	1
1022	N149_1069	Cj1128c	ccn182_07985	3	3
1008	N149_1057	Cj1114c	ccn182_08045	3	3
1906			ccn182_08365	1	1
85	N149_0045	Cj0041	ccn182_05085	3	3
1716			ccn182_03995	1	1
1531	N149_1654	Cj1703c	ccn182_03100	3	3
1736			ccn182_04110	1	1
1511		Cj1679		1	1
1572	N149_0696	Cj0755	ccn182_00590	3	3
1379	N149_1478	Cj1534c	ccn182_02200	3	3
1712			ccn182_03975	1	1
1771	N149_01700	Cj0057	ccn182_05030	3	4
1902			ccn182_08295	1	1
1849			ccn182_07020	1	1
1576	N149_0440		ccn182_00665	2	2
1601			ccn182_01945	1	1
1303	N149_1395	Cj1445c	ccn182_02625	3	3
1732		Cj1305c	ccn182_04075	2	2
1401	N149_1511	Cj0262c	ccn182_01995	3	5
1588		Cj0487	ccn182_00910	2	2
1026	N149_1073	Cj1132c	ccn182_07965	3	3
1698			ccn182_03895	1	1
1156	N149_0561	Cj1271c	ccn182_01320	3	3
1811			ccn182_06695	1	1
1872		Cj1424c	ccn182_07395	2	2
88	N149_0048	Cj0044c	ccn182_05070	3	3
1346	N149_1440	Cj1491c	ccn182_02395	3	3
625	N149_0634	Cj0670	ccn182_01685	3	3
1498	N149_0090	Cj1664	ccn182_04850	3	3
1831			ccn182_06930	1	1
1876			ccn182_07420	1	1
1091	N149_1145	Cj1205c	ccn182_07635	3	3
1549	N149_1679	Cj1721c	ccn182_03225	3	3
1342	N149_1436	Cj1487c	ccn182_02415	3	3
1193	N149_1276	Cj1313	ccn182_04145	3	3
1888	N149_1104		ccn182_07850	2	2
1152	N149_0565	Cj1267c	ccn182_01340	3	3
1112	N149_1179	Cj1227c	ccn182_07470	3	3
1523	N149_1646	Cj1695c	ccn182_03060	3	3
1171	N149_1248	Cj1287c	ccn182_05240	3	3
1848			ccn182_07015	1	1
1132	N149_1199	Cj1247c	ccn182_05495	3	3
1073	N149_1127	Cj1187c	ccn182_07725	3	3
1589		Cj0488	ccn182_00915	2	2
1382	N149_1482	Cj1538c	ccn182_02180	3	3
621	N149_0630	Cj0665c	ccn182_01665	3	3
1009	N149_1058	Cj1115c	ccn182_08040	3	3
623	N149_0632	Cj0668	ccn182_01675	3	3
1386	N149_1488	Cj1542	ccn182_02155	3	3
1851			ccn182_07030	1	1
48	N149_1614			1	1
58	N149_0013	Cj0010c	ccn182_03340	3	3
1378	N149_1476	Cj1533c	ccn182_02210	3	3
1116	N149_1183	Cj1231	ccn182_07450	3	3
1136	N149_1205	Cj1251	ccn182_05460	3	3
1548	N149_1678	Cj1720	ccn182_03220	3	3
1823	N149_0269		ccn182_06825	2	2
1793	N149_0803		ccn182_05955	2	2
1889	N149_1093		ccn182_07905	2	2
69	N149_0022	Cj0023	ccn182_03385	3	3
1263	N149_1361	Cj1400c	ccn182_03540	3	3
1752	N149_01745		ccn182_04565	2	2
1551	N149_1682	Cj1725	ccn182_03240	3	3
1756	N149_01735		ccn182_04610	2	2
1699			ccn182_03900	1	1
1499	N149_0089	Cj1665	ccn182_04855	3	3
55	N149_0011	Cj0007	ccn182_03330	3	3
45	N149_0243			1	1
748	N149_0765	Cj0825	ccn182_00235	3	3
1877	N149_1175		ccn182_07485	2	2
1514	N149_1636	Cj1685c	ccn182_03010	3	3
701	N149_0713	Cj0772c	ccn182_00500	3	3
1534	N149_1657	Cj1706c	ccn182_03115	3	3
703	N149_0715	Cj0774c	ccn182_00490	3	3
768	N149_0785	Cj0846	ccn182_00130	3	3
789		Cj0877c		1	1
970	N149_1016	Cj1075	ccn182_08245	3	3
1604			ccn182_01975	1	1
1157	N149_0560	Cj1272c	ccn182_01315	3	3
991	N149_1040	Cj1096c	ccn182_08130	3	3
1774	N149_0037	Cj0031	ccn182_05125,ccn182_05130	3	4
993	N149_1042	Cj1098	ccn182_08120	3	3
967	N149_1013	Cj1072	ccn182_08260	3	3
1347	N149_1441	Cj1492c	ccn182_02390	3	3
947	N149_0985	Cj1049c	ccn182_08415	3	3
1404	N149_0200	Cj1567c	ccn182_04255	3	3
772	N149_0789	Cj0850c	ccn182_00110	3	3
23	N149_1378			1	1
1577	N149_0441		ccn182_00670	2	2
366	N149_0370	Cj0373	ccn182_06275	3	3
346	N149_0350	Cj0352	ccn182_06375	3	3
1834			ccn182_06945	1	1
1027	N149_1074	Cj1133	ccn182_07960	3	3
92	N149_0053	Cj0055c	ccn182_05040	3	3
1814	N149_0284	Cj0263	ccn182_05805,ccn182_06730	3	4
1094	N149_1152	Cj1208		2	2
759	N149_0777	Cj0837c	ccn182_00175	3	3
216	N149_1513	Cj0194	ccn182_07095	3	3
1200	N149_1289	Cj0170	ccn182_04205	3	4
30	N149_01840			1	1
1737	N149_1272		ccn182_04115,ccn182_04120	2	3
1205	N149_1294	Cj1143	ccn182_04230	3	4
1717			ccn182_04000	1	1
1907	N149_0992		ccn182_08375	2	2
348	N149_0352	Cj0354c	ccn182_06365	3	3
1875		Cj1430c	ccn182_07415	2	2
301	N149_0302	Cj0306c	ccn182_06620	3	3
303	N149_0304	Cj0308c	ccn182_06605	3	3
1870	N149_1298	Cj1318	ccn182_07380	3	5
132	N149_1608	Cj0103	ccn182_02875	3	3
368	N149_0372	Cj0375	ccn182_06265	3	3
1340		Cj1485c		1	1
389	N149_0393	Cj0396c	ccn182_06160	3	3
231	N149_0222	Cj0226	ccn182_05705	3	3
233	N149_0224	Cj0228c	ccn182_05695	3	3
1345	N149_1439	Cj1490c	ccn182_02400	3	3
1150	N149_0567	Cj1265c	ccn182_01350	3	3
923	N149_0959	Cj1024c	ccn182_08545	3	3
218	N149_0208	Cj0196c	ccn182_05785	3	3
1155	N149_0562	Cj1270c	ccn182_01325	3	3
372	N149_0376	Cj0379c	ccn182_06245	3	3
921	N149_0957	Cj1022c	ccn182_08555	3	3
99	N149_0063	Cj0065c	ccn182_04990	3	3
1020	N149_1067	Cj1126c	ccn182_07995	3	3
766	N149_0783	Cj0844c	ccn182_00140	3	3
1025	N149_1072	Cj1131c	ccn182_07970	3	3
746	N149_0763	Cj0823	ccn182_00245	3	3
1570	N149_01900		ccn182_00565	2	2
1575	N149_01915		ccn182_00610	2	3
1730			ccn182_04065	1	1
1905	N149_1002		ccn182_08325	2	2
145	N149_1595	Cj0116	ccn182_02810	3	3
1715			ccn182_03990	1	1
1207	N149_1296	Cj1333	ccn182_04240,ccn182_05150	3	4
274	N149_0263	Cj0274	ccn182_06855	3	3
359	N149_0363	Cj0366c	ccn182_06310	3	3
1900	N149_1009		ccn182_08285	2	2
1735		Cj1309c	ccn182_04105	2	2
1710			ccn182_03965	1	1
70	N149_0023	Cj0024	ccn182_03390	3	3
165	N149_1573	Cj0137	ccn182_02700	3	3
104	N149_0070	Cj0073c	ccn182_04955	3	3
1869	N149_1541		ccn182_07245	2	2
855	N149_0823	Cj0945c	ccn182_05855	3	3
1283		Cj1420c		1	1
453	N149_0462	Cj0465c	ccn182_00775	3	3
553	N149_1223	Cj0589	ccn182_05365	3	3
1229	N149_1322	Cj1358c	ccn182_03735	3	3
451	N149_0460	Cj0463	ccn182_00765	3	3
551	N149_1225	Cj0587	ccn182_05355	3	3
577	N149_0586	Cj0613	ccn182_01445	3	3
477	N149_0494	Cj0503c	ccn182_00985	3	3
460	N149_0474	Cj0472	ccn182_00835	3	3
647	N149_0653	Cj0699c	ccn182_01780	3	3
560	N149_1217	Cj0596	ccn182_05395	3	3
693	N149_0705	Cj0764c	ccn182_00540	3	3
667	N149_0673	Cj0719c	ccn182_01880	3	3
540	N149_1236	Cj0576	ccn182_05300	3	3
440	N149_0448	Cj0451	ccn182_00705	3	3
670	N149_0676	Cj0722c	ccn182_01895	3	3
691	N149_0703	Cj0762c	ccn182_00550	3	3
62		Cj0014c		1	1
885	N149_0919	Cj0982c	ccn182_08765	3	3
1569	N149_0719	Cj0289c	ccn182_00465,ccn182_00470	3	5
1362	N149_1458	Cj1509c	ccn182_02305	3	3
581	N149_0591	Cj0619	ccn182_01470	3	3
481	N149_0501	Cj0509c	ccn182_01020	3	3
583	N149_0593	Cj0621	ccn182_01480	3	3
483	N149_0503	Cj0511	ccn182_01030	3	3
409		Cj0416		1	1
509	N149_0530	Cj0541	ccn182_01165	3	3
817	N149_0881	Cj0906c	ccn182_08955	3	3
1366	N149_1463	Cj1515c	ccn182_02275	3	3
517	N149_0538	Cj0549	ccn182_01205	3	3
417		Cj0424		1	1
809	N149_0873	Cj0898	ccn182_08995	3	3
1206	N149_1295	Cj1332	ccn182_04235	3	3
610	N149_0619	Cj0649	ccn182_01610	3	3
1868	N149_1540		ccn182_07240	2	2
585	N149_0595	Cj0623	ccn182_01490	3	3
485	N149_0505	Cj0513	ccn182_01040	3	3
883	N149_0917	Cj0980	ccn182_08775	3	3
1228	N149_1321	Cj1357c	ccn182_03740	3	3
1202	N149_1291	Cj1142	ccn182_04215	3	4
881	N149_0915	Cj0978c	ccn182_08785	3	3
639	N149_0645	Cj0691	ccn182_01740	3	3
695	N149_0707	Cj0766c	ccn182_00530	3	3
860	N149_0818	Cj0950c	ccn182_05880	3	3
877		Cj0974		1	1
840	N149_0903	Cj0930	ccn182_08845	3	3
455	N149_0464	Cj0467	ccn182_00785	3	3
1568			ccn182_00425	1	1
555	N149_1221	Cj0591c	ccn182_05375	3	3
851	N149_0827	Cj0941c	ccn182_05835	3	3
853	N149_0825	Cj0943	ccn182_05845	3	3
1243	N149_1337	Cj1373	ccn182_03660	3	3
161	N149_1577	Cj0133	ccn182_02720	3	3
163	N149_1575	Cj0135	ccn182_02710	3	3
108	N149_0285	Cj0077c	ccn182_06725	3	3
197	N149_1536	Cj0174c	ccn182_07220	3	3
1750	N149_0172		ccn182_04405	2	2
1367	N149_1464	Cj1516	ccn182_02270	3	3
143	N149_1597	Cj0114	ccn182_02820	3	3
278	N149_0274	Cj0279	ccn182_06780	3	3
1755	N149_0133		ccn182_04605	2	2
312	N149_0313	Cj0317	ccn182_06560	3	3
141	N149_1599	Cj0112	ccn182_02830	3	3
242	N149_0233	Cj0237	ccn182_05650	3	3
150	N149_1590	Cj0121	ccn182_02785	3	3
262		Cj0260c		1	1
1130	N149_1197	Cj1245c	ccn182_05505	3	3
925	N149_0961	Cj1026c	ccn182_08535	3	3
1115	N149_1182	Cj1230	ccn182_07455	3	3
214	N149_1515	Cj0192c	ccn182_07105	3	3
1135	N149_1204	Cj1250	ccn182_05465	3	3
1110	N149_1170	Cj1225	ccn182_07520	3	3
1380	N149_1479	Cj1535c	ccn182_02195	3	3
235	N149_0226	Cj0230c	ccn182_05685	3	3
1385	N149_1486	Cj1541	ccn182_02165	3	3
299	N149_0300	Cj0304c	ccn182_06630	3	3
305	N149_0306	Cj0310c	ccn182_06595	3	3
364	N149_0368	Cj0371	ccn182_06285	3	3
344	N149_0348	Cj0350	ccn182_06385	3	3
180	N149_1555	Cj0154c	ccn182_07315	3	3
646	N149_0652	Cj0698	ccn182_01775	3	3
529	N149_0545	Cj0561c	ccn182_01245	3	3
429	N149_0434	Cj0436	ccn182_00635	3	3
1159	N149_0558	Cj1274c	ccn182_01305	3	3
476	N149_0492	Cj0500	ccn182_00975	3	3
576	N149_0585	Cj0612c	ccn182_01440	3	3
1758			ccn182_04675	1	1
1349	N149_1443	Cj1494c	ccn182_02380	3	3
1542		Cj1714		1	1
666	N149_0672	Cj0718	ccn182_01875	3	3
1803			ccn182_06045	1	1
60	N149_0014	Cj0012c	ccn182_03345	3	3
1546	N149_1675	Cj1718c	ccn182_03210	3	3
1879			ccn182_07510	1	1
1741	N149_01810		ccn182_04190	2	2
816	N149_0880	Cj0905c	ccn182_08960	3	3
1388	N149_1491	Cj1544c	ccn182_02140	3	3
1376	N149_1474	Cj1531	ccn182_02220	3	3
1118	N149_1185	Cj1233	ccn182_07440	3	3
1739	N149_1389	Cj1319	ccn182_04170	3	4
1503	N149_1624	Cj1670c	ccn182_02950	3	3
1719			ccn182_04010	1	1
1842			ccn182_06985	1	1
1909	N149_0983		ccn182_08425	2	2
1138	N149_1207	Cj1253	ccn182_05450	3	3
1311	N149_1403	Cj1454c	ccn182_02585	3	3
1613			ccn182_02045	1	1
1372		Cj1522c		1	1
1579	N149_0443		ccn182_00680	2	2
1633	N149_01765		ccn182_02245	2	2
1846			ccn182_07005	1	1
83	N149_0043	Cj0039c	ccn182_05095	3	3
1331	N149_1424	Cj1476c	ccn182_02480	3	3
1083	N149_1137	Cj1197c	ccn182_07675	3	3
1029	N149_1076	Cj1135	ccn182_07950	3	3
1433	N149_0164	Cj1596	ccn182_04440	3	3
1181	N149_1259	Cj1299	ccn182_05185	3	3
1413	N149_0191	Cj1576c	ccn182_04300	3	3
1144	N149_0573	Cj1259	ccn182_01380	3	3
1007	N149_1056	Cj1113	ccn182_08050	3	3
39	N149_01905			1	1
1354	N149_1448	Cj1500	ccn182_02350	3	3
72	N149_0025	Cj0026c	ccn182_03400	3	3
124	N149_0087	Cj0095	ccn182_04865	3	3
959	N149_0999	Cj1061c	ccn182_08340	3	3
1220	N149_1312	Cj1349c	ccn182_03785	3	3
1225	N149_1317	Cj1354	ccn182_03760	3	3
1860			ccn182_07080	1	1
1865	N149_1524		ccn182_07155	2	2
1587		Cj0486	ccn182_00905	2	2
1697			ccn182_03890	1	1
948	N149_0986	Cj1050c	ccn182_08410	3	3
903	N149_0937	Cj1004	ccn182_08670	3	3
1784	N149_0252		ccn182_05555	2	2
1497	N149_0091	Cj1663	ccn182_04845	3	3
968	N149_1014	Cj1073c	ccn182_08255	3	3
901	N149_0935	Cj1002c	ccn182_08680	3	3
793	N149_0850	Cj0881c	ccn182_09110	3	3
767	N149_0784	Cj0845c	ccn182_00135	3	3
770	N149_0787	Cj0848c	ccn182_00120	3	3
989	N149_1035	Cj1094c	ccn182_08150	3	3
1424	N149_0179	Cj1587c	ccn182_04360	3	3
791	N149_0852	Cj0879c	ccn182_09100	3	3
1624			ccn182_02105	1	1
1887		Cj1169c	ccn182_07815	2	2
972		Cj1077		1	1
1565	N149_0730		ccn182_00410	2	2
321	N149_0325	Cj0326	ccn182_06500	3	3
323	N149_0326	Cj0328c	ccn182_06495	3	3
747	N149_0764	Cj0824	ccn182_00240	3	3
1560	N149_0797		ccn182_00070	2	2
1847			ccn182_07010	1	1
325	N149_0328	Cj0330c	ccn182_06485	3	3
795	N149_0848	Cj0883c	ccn182_09120	3	3
739	N149_0754	Cj0812	ccn182_00290	3	3
196	N149_1537	Cj0173c	ccn182_07225	3	3
905	N149_0939	Cj1006c	ccn182_08660	3	3
1744	N149_0177		ccn182_04370	2	2
964	N149_1005	Cj1068	ccn182_08305	3	3
25	N149_1367			1	1
1377	N149_1475	Cj1532	ccn182_02215	3	3
944	N149_0981	Cj1046c	ccn182_08435	3	3
710	N149_0723	Cj0782	ccn182_00445	3	3
1547	N149_1676	Cj1719c	ccn182_03215	3	3
912	N149_0948	Cj1013c	ccn182_08600	3	3
1334	N149_1427	Cj1479c	ccn182_02465	3	3
128	N149_1612	Cj0099	ccn182_02895	3	3
1314	N149_1406	Cj1457c	ccn182_02570	3	3
28	N149_1166			1	1
1184	N149_1261	Cj1302	ccn182_05175	3	3
53		Cj0005c		1	1
43	N149_01940			1	1
1453	N149_0144	Cj1616	ccn182_04540	3	3
1878			ccn182_07490	1	1
1492	N149_0096	Cj1658	ccn182_04820	3	3
1141	N149_1210	Cj1256c	ccn182_05430	3	3
1692			ccn182_03865	1	1
1886		Cj1170c	ccn182_07810	2	2
1653	N149_1589	Cj0122	ccn182_02780	3	3
1351	N149_1445	Cj1496c	ccn182_02370	3	3
1043	N149_1100	Cj1155c	ccn182_07870	3	3
1759	N149_01725		ccn182_04680,ccn182_04685	2	3
1696			ccn182_03885	1	1
416		Cj0423		1	1
1882	N149_1148		ccn182_07620	2	2
1158	N149_0559	Cj1273c	ccn182_01310	3	3
516	N149_0537	Cj0548	ccn182_01200	3	3
1496	N149_0092	Cj1662	ccn182_04840	3	3
1348	N149_1442	Cj1493c	ccn182_02385	3	3
1578	N149_0442		ccn182_00675	2	2
1586		Cj0485	ccn182_00900	2	2
1028	N149_1075	Cj1134	ccn182_07955	3	3
1002	N149_1051	Cj1107	ccn182_08075	3	3
1781	N149_01820		ccn182_05440	2	2
1389	N149_1492	Cj1545c	ccn182_02135	3	3
876		Cj0972		1	1
1582		Cj0481	ccn182_00880	2	2
1421	N149_0183	Cj1584c	ccn182_04340	3	3
1006	N149_1055	Cj1112c	ccn182_08055	3	3
829	N149_0892	Cj0919c	ccn182_08900	3	3
1922	N149_0841		ccn182_09150	2	2
1718			ccn182_04005	1	1
1139	N149_1208	Cj1254	ccn182_05445	3	3
1908	N149_0991		ccn182_08380,ccn182_08385	2	3
1119	N149_1186	Cj1234	ccn182_07435	3	3
1323	N149_1415	Cj1466	ccn182_02525	3	3
1621	N149_1498		ccn182_02090	2	2
1738			ccn182_04125	1	1
1291		Cj1433c		1	1
1566	N149_0729		ccn182_00415	2	2
842	N149_0905	Cj0932c	ccn182_08835	3	3
1761	N149_01715		ccn182_04695	2	3
862	N149_0815	Cj0954c	ccn182_05895	3	3
644	N149_0650	Cj0696	ccn182_01765	3	3
474	N149_0490	Cj0498	ccn182_00965	3	3
574	N149_0583	Cj0610c	ccn182_01430	3	3
1369	N149_1466	Cj1518	ccn182_02260	3	3
878	N149_1171	Cj0975	ccn182_07515	3	3
1562	N149_0774	Cj0834c	ccn182_00190,ccn182_00195	3	4
605	N149_0614	Cj0644	ccn182_01585	3	3
664	N149_0670	Cj0716	ccn182_01865	3	3
1866	N149_1527		ccn182_07170,ccn182_07175	2	3
612	N149_0621	Cj0651	ccn182_01620	3	3
1226	N149_1318	Cj1355	ccn182_03755	3	3
814	N149_0878	Cj0903c	ccn182_08970	3	3
431		Cj0439		1	1
531		Cj0563		1	1
433	N149_0436	Cj0441	ccn182_00645	3	3
1222	N149_1314	Cj1351	ccn182_03775	3	3
533		Cj0566		1	1
1208	N149_1297	Cj1334	ccn182_05155	3	3
835	N149_0898	Cj0925	ccn182_08870	3	3
899	N149_0933	Cj1000	ccn182_08690	3	3
418		Cj0425		1	1
1862			ccn182_07135	1	1
518	N149_0539	Cj0550	ccn182_01210	3	3
725	N149_0740	Cj0798c	ccn182_00360	3	3
339	N149_0343	Cj0345	ccn182_06410	3	3
395	N149_0399	Cj0402	ccn182_06130	3	3
1840			ccn182_06975	1	1
281	N149_0277	Cj0282c	ccn182_06765	3	3
1845			ccn182_07000	1	1
283	N149_0279	Cj0284c	ccn182_06755	3	3
1375	N149_1473	Cj1530	ccn182_02225	3	3
209	N149_1520	Cj0187c	ccn182_07130	3	3
1164	N149_0553	Cj1279c	ccn182_01280	3	3
182	N149_1553	Cj0156c	ccn182_07305	3	3
1370	N149_1468	Cj1519	ccn182_02255	3	3
179	N149_1556	Cj0153c	ccn182_07320	3	3
126	N149_1617	Cj0097	ccn182_02915	3	3
310	N149_0311	Cj0315	ccn182_06570	3	3
253		Cj0251c		1	1
1545	N149_1674	Cj1717c	ccn182_03205	3	3
1540	N149_1663	Cj1712	ccn182_03145	3	3
251	N149_0241	Cj0249	ccn182_05610	3	3
152	N149_1586	Cj0124c	ccn182_02765	3	3
277	N149_0266	Cj0277	ccn182_06840	3	3
260	N149_0250	Cj0258	ccn182_05565	3	3
198	N149_1535	Cj0175c	ccn182_07215	3	3
107	N149_0073	Cj0076c	ccn182_04940	3	3
240	N149_0231	Cj0235c	ccn182_05660	3	3
966	N149_1012	Cj1071	ccn182_08265	3	3
194	N149_1539	Cj0169	ccn182_07235	3	3
1764	N149_0085		ccn182_04875	2	2
1294		Cj1436c		1	1
79	N149_0040	Cj0035c	ccn182_05110	3	3
32	N149_1086			1	1
1000	N149_1049	Cj1105	ccn182_08085	3	3
119		Cj0090		1	1
1005	N149_1054	Cj1111c	ccn182_08060	3	3
946	N149_0984	Cj1048c	ccn182_08420	3	3
1867			ccn182_07210	1	1
255	N149_0245	Cj0253	ccn182_05590	3	3
1585			ccn182_00895	1	1
1580	N149_0452		ccn182_00725	2	2
1227	N149_1319	Cj1356c	ccn182_03750	3	3
90	N149_0051	Cj0053c	ccn182_05050	3	3
1920			ccn182_09095	1	1
217	N149_1512	Cj0195	ccn182_07090	3	3
1490	N149_0099	Cj1654c	ccn182_04805	3	3
130	N149_1610	Cj0101	ccn182_02885	3	3
1495	N149_0093	Cj1661	ccn182_04835	3	3
1695			ccn182_03880	1	1
1690			ccn182_03855	1	1
1880	N149_1169	Cj1224	ccn182_07525	3	3
393	N149_0397	Cj0400	ccn182_06140	3	3
367	N149_0371	Cj0374	ccn182_06270	3	3
1885	N149_1143		ccn182_07645	2	2
285	N149_0281	Cj0286c	ccn182_06745	3	3
370	N149_0374	Cj0377	ccn182_06255	3	3
1567	N149_0728		ccn182_00420	2	2
391	N149_0395	Cj0398	ccn182_06150	3	3
721	N149_0840	Cj0793	ccn182_09155	3	3
723	N149_0738	Cj0796c	ccn182_00370	3	3
347	N149_0351	Cj0353c	ccn182_06370	3	3
833	N149_0896	Cj0923c	ccn182_08880	3	3
414	N149_0414	Cj0421c	ccn182_06055	3	3
514	N149_0535	Cj0546	ccn182_01190	3	3
831	N149_0894	Cj0921c	ccn182_08890	3	3
818	N149_0882	Cj0908	ccn182_08950	3	3
599	N149_0608	Cj0638c	ccn182_01555	3	3
435	N149_0438	Cj0443	ccn182_00655	3	3
499	N149_0520	Cj0531	ccn182_01115	3	3
535		Cj0570		1	1
1368	N149_1465	Cj1517	ccn182_02265	3	3
1161	N149_0556	Cj1276c	ccn182_01295	3	3
659	N149_0665	Cj0711	ccn182_01840	3	3
1063	N149_1117	Cj1177c	ccn182_07775	3	3
874		Cj0970		1	1
601	N149_0610	Cj0640c	ccn182_01565	3	3
1209	N149_1299	Cj1337	ccn182_07375	3	3
603	N149_0612	Cj0642	ccn182_01575	3	3
668	N149_0674	Cj0720c	ccn182_01885	3	3
648	N149_0654	Cj0700	ccn182_01785	3	3
478	N149_0495	Cj0504c	ccn182_00990	3	3
578	N149_0587	Cj0614	ccn182_01450	3	3
442	N149_0450	Cj0453	ccn182_00715	3	3
542	N149_1234	Cj0578c	ccn182_05310	3	3
672	N149_0678	Cj0724	ccn182_01905	3	3
689	N149_0701	Cj0760	ccn182_00560	3	3
1273	N149_1371	Cj1410c	ccn182_03495	3	3
562	N149_1215	Cj0598	ccn182_05405	3	3
462	N149_0476	Cj0474	ccn182_00845	3	3
596	N149_0605	Cj0635	ccn182_01540	3	3
496	N149_0517	Cj0528c	ccn182_01100	3	3
1398		Cj1555c		1	1
1446	N149_0151	Cj1609	ccn182_04505	3	3
1813	N149_0288		ccn182_06690,ccn182_06705,ccn182_06710	2	4
1833			ccn182_06940	1	1
1646		Cj1431c	ccn182_02655	2	2
1056	N149_1110	Cj1168c	ccn182_07820	3	3
656	N149_0662	Cj0708	ccn182_01825	3	3
1093	N149_1151	Cj1207c	ccn182_07605	3	3
1052	N149_1106	Cj1164c	ccn182_07840	3	3
1642	N149_1405		ccn182_02575	2	2
1191	N149_1274	Cj1311	ccn182_04135	3	3
1442	N149_0155	Cj1605c	ccn182_04485	3	3
1479	N149_0110	Cj1643	ccn182_04750	3	3
528	N149_0544	Cj0560	ccn182_01240	3	3
428	N149_0433	Cj0435	ccn182_00630	3	3
1533	N149_1656	Cj1705c	ccn182_03110	3	3
1709			ccn182_03960	1	1
824	N149_0888	Cj0914c	ccn182_08920	3	3
1919			ccn182_08985	1	1
1108	N149_1167	Cj1222c	ccn182_07535	3	3
1679	N149_1355		ccn182_03570	2	2
1122	N149_1190	Cj1237c	ccn182_05540	3	3
1513	N149_1635	Cj1684c	ccn182_03005	3	3
1773	N149_0050		ccn182_05055	2	2
1301	N149_1393	Cj1443c	ccn182_02635	3	3
1126		Cj1241		1	1
686	N149_0697	Cj0757	ccn182_00585	3	3
1603	N149_1087		ccn182_01970	2	3
1403	N149_0201	Cj1566c	ccn182_04250	3	3
622	N149_0631	Cj0667	ccn182_01670	3	3
949	N149_0987	Cj1051c	ccn182_08405	3	3
1824	N149_0268		ccn182_06830	2	2
1037	N149_1094	Cj1149c	ccn182_07900	3	3
1687			ccn182_03840	1	1
37	N149_01860			1	1
116	N149_0081	Cj0087	ccn182_04895	3	3
1017	N149_1064	Cj1123c	ccn182_08010	3	3
1264	N149_1362	Cj1401c	ccn182_03535	3	3
787	N149_0855	Cj0865	ccn182_09085	3	3
969	N149_1015	Cj1074c	ccn182_08250	3	3
1487	N149_0102	Cj1651c	ccn182_04790	3	3
1794			ccn182_05965	1	1
13	N149_1390			1	1
988	N149_1034	Cj1093c	ccn182_08155	3	3
1727			ccn182_04050	1	1
734	N149_0749	Cj0807	ccn182_00315	3	3
1897	N149_1037		ccn182_08140	2	2
715	N149_0731	Cj0787	ccn182_00405	3	3
1660			ccn182_03155	1	1
702	N149_0714	Cj0773c	ccn182_00495	3	3
1524	N149_1647	Cj1696c	ccn182_03065	3	3
1665	N149_1686	Cj1727c	ccn182_03260	3	3
1465	N149_0125	Cj1628	ccn182_04645	3	3
900	N149_0934	Cj1001	ccn182_08685	3	3
1074	N149_1128	Cj1188c	ccn182_07720	3	3
757	N149_0775	Cj0835c	ccn182_00185	3	3
1460	N149_0130	Cj1623	ccn182_04620	3	3
771	N149_0788	Cj0849c	ccn182_00115	3	3
790		Cj0878		1	1
958		Cj1060c		1	1
773	N149_0790	Cj0851c	ccn182_00105	3	3
1597	N149_0547		ccn182_01255	2	2
992	N149_1041	Cj1097	ccn182_08125	3	3
320	N149_0324	Cj0325	ccn182_06505	3	3
26	N149_1271			1	1
1127	N149_1194	Cj1242	ccn182_05520	3	3
336	N149_0341	Cj0342c	ccn182_06420	3	3
24	N149_1377			1	1
954	N149_0994	Cj1056c	ccn182_08360	3	3
775	N149_0792	Cj0853c	ccn182_00095	3	3
129	N149_1611	Cj0100	ccn182_02890	3	3
31	N149_1090			1	1
176	N149_1559	Cj0150c	ccn182_07335	3	3
206	N149_1526	Cj0183	ccn182_07165	3	3
1194	N149_1277	Cj1314c	ccn182_04150	3	3
711	N149_0724	Cj0783	ccn182_00440	3	3
713	N149_0726	Cj0785	ccn182_00430	3	3
984	N149_1030	Cj1089c	ccn182_08175	3	3
738	N149_0753	Cj0811	ccn182_00295	3	3
1304	N149_1396	Cj1447c	ccn182_02620	3	3
1447	N149_0150	Cj1610	ccn182_04510	3	3
937	N149_0974	Cj1039	ccn182_08470	3	3
1057	N149_1111	Cj1171c	ccn182_07805	3	3
227	N149_0218	Cj0207	ccn182_05725	3	3
1647	N149_1565	Cj0144	ccn182_00030,ccn182_02660,ccn182_07365	3	5
1821	N149_0271		ccn182_06815	2	2
1791	N149_0817	Cj0019c	ccn182_05885	3	3
1261	N149_1359	Cj1398	ccn182_03550	3	3
1596	N149_0513		ccn182_01080	2	2
1553	N149_1688	Cj1729c	ccn182_03265	3	3
828	N149_0891	Cj0918c	ccn182_08905	3	3
1399		Cj1556		1	1
1592	N149_0493		ccn182_00980	2	2
7	N149_1497			1	1
524		Cj0556		1	1
424	N149_0422	Cj0431	ccn182_06000	3	3
1173	N149_1250	Cj1289	ccn182_05230	3	3
1521	N149_1644	Cj1693c	ccn182_03050	3	3
1482	N149_0107	Cj1646	ccn182_04765	3	3
1726			ccn182_04045	1	1
1071	N149_1125	Cj1185c	ccn182_07735	3	3
1896	N149_1038		ccn182_08135	2	2
1012	N149_1061	Cj1118c	ccn182_08025	3	3
1032		Cj1138		1	1
1682	N149_1339		ccn182_03650	2	2
1892			ccn182_07930	1	1
1016		Cj1122c		1	1
1686			ccn182_03835	1	1
1853			ccn182_07040	1	1
896	N149_0930	Cj0997	ccn182_08705,ccn182_08710	3	4
1478	N149_0111	Cj1642	ccn182_04745	3	3
1036	N149_1092	Cj1148	ccn182_07910	3	3
1486	N149_0103	Cj1650	ccn182_04785	3	3
1109	N149_1168	Cj1223c	ccn182_07530	3	3
1678	N149_1357		ccn182_03560	2	2
1708			ccn182_03955	1	1
1918	N149_01865		ccn182_08805	2	2
1722			ccn182_04025	1	1
654	N149_0660	Cj0706	ccn182_01815	3	3
1662			ccn182_03175	1	1
1462	N149_0128	Cj1625c	ccn182_04630	3	3
594	N149_0603	Cj0633	ccn182_01530	3	3
494	N149_0515	Cj0526c	ccn182_01090	3	3
1466	N149_0124	Cj1629	ccn182_04650	3	3
852	N149_0826	Cj0942c	ccn182_05840	3	3
1259	N149_1356	Cj1394	ccn182_03565	3	3
419	N149_0417	Cj0426	ccn182_06025	3	3
519	N149_0540	Cj0551	ccn182_01220	3	3
3	N149_0056			1	1
1666			ccn182_03290	1	1
807	N149_0871	Cj0896c	ccn182_09005	3	3
898	N149_0932	Cj0999c	ccn182_08695	3	3
1281		Cj1418c		1	1
684		Cj0748		1	1
882	N149_0916	Cj0979c	ccn182_08780	3	3
1218	N149_1310	Cj1347c	ccn182_03795	3	3
1238	N149_1332	Cj1368	ccn182_03685	3	3
530	N149_0546	Cj0562	ccn182_01250	3	3
430		Cj0438		1	1
826	N149_01870	Cj0916c		2	2
637	N149_0644	Cj0689	ccn182_01735	3	3
879	N149_0913	Cj0976	ccn182_08795	3	3
736	N149_0751	Cj0809c	ccn182_00305	3	3
1120	N149_1187	Cj1235	ccn182_07430	3	3
1125	N149_1193	Cj1240c	ccn182_05525	3	3
280	N149_0276	Cj0281c	ccn182_06770	3	3
375	N149_0379	Cj0382c	ccn182_06230	3	3
71	N149_0024	Cj0025c	ccn182_03395	3	3
114	N149_0079	Cj0085c	ccn182_04905	3	3
1244	N149_1338	Cj1374c	ccn182_03655	3	3
199		Cj0176c		1	1
135	N149_1605	Cj0106	ccn182_02860	3	3
311	N149_0312	Cj0316	ccn182_06565	3	3
142	N149_1598	Cj0113	ccn182_02825	3	3
313	N149_0314	Cj0318	ccn182_06555	3	3
250	N149_0240	Cj0248	ccn182_05615	3	3
162	N149_1576	Cj0134	ccn182_02715	3	3
338		Cj0344		1	1
1640	N149_1429		ccn182_02455	2	2
1050		Cj1162c		1	1
261	N149_0251	Cj0259	ccn182_05560	3	3
1645			ccn182_02650	1	1
263	N149_0253	Cj0261c	ccn182_05550	3	3
208	N149_1523	Cj0186c	ccn182_07150	3	3
297	N149_0298	Cj0302c	ccn182_06640	3	3
1055	N149_1109	Cj1167	ccn182_07825	3	3
243	N149_0234	Cj0238	ccn182_05645	3	3
1445	N149_0152	Cj1608	ccn182_04500	3	3
1440	N149_0158	Cj1603	ccn182_04470	3	3
178	N149_1557	Cj0152c	ccn182_07325	3	3
241	N149_0232	Cj0236c	ccn182_05655	3	3
245	N149_0236	Cj0240c	ccn182_05635	3	3
1485	N149_0104	Cj1649	ccn182_04780	3	3
77	N149_0038	Cj0033	ccn182_05120	3	3
1480	N149_0109	Cj1644	ccn182_04755	3	3
174	N149_1561	Cj0148c	ccn182_07345	3	3
1015	N149_1063	Cj1121c	ccn182_08015	3	3
1680	N149_1354		ccn182_03575	2	2
1030		Cj1136		1	1
387	N149_0391	Cj0394c	ccn182_06170	3	3
1010	N149_1059	Cj1116c	ccn182_08035	3	3
1685			ccn182_03830	1	1
265	N149_0206	Cj0265c	ccn182_05795	3	3
204	N149_1529	Cj0181	ccn182_07185	3	3
1035	N149_1091	Cj1146c	ccn182_07915	3	3
1895	N149_1077		ccn182_07945	2	2
334		Cj0340		1	1
1890			ccn182_07920	1	1
1720			ccn182_04015	1	1
956	N149_0996	Cj1058c	ccn182_08350	3	3
1725			ccn182_04040	1	1
315	N149_0316	Cj0320	ccn182_06545	3	3
1284		Cj1421c		1	1
131	N149_1609	Cj0102	ccn182_02880	3	3
302	N149_0303	Cj0307	ccn182_06610	3	3
1467	N149_0123	Cj1631c	ccn182_04655	3	3
133	N149_1607	Cj0104	ccn182_02870	3	3
1667			ccn182_03295	1	1
118	N149_0083	Cj0089	ccn182_04885	3	3
357	N149_0361	Cj0364	ccn182_06320	3	3
371	N149_0375	Cj0378c	ccn182_06250	3	3
922	N149_0958	Cj1023c	ccn182_08550	3	3
1590	N149_0484	Cj0493	ccn182_00935,ccn182_03940	3	4
390	N149_0394	Cj0397c	ccn182_06155	3	3
373	N149_0377	Cj0380c	ccn182_06240	3	3
1595	N149_0500	Cj0508	ccn182_01015	3	3
986	N149_1032	Cj1091c	ccn182_08165	3	3
232	N149_0223	Cj0227	ccn182_05700	3	3
720	N149_0839	Cj0792	ccn182_09160	3	3
669	N149_0675	Cj0721c	ccn182_01890	3	3
830	N149_0893	Cj0920c	ccn182_08895	3	3
582	N149_0592	Cj0620	ccn182_01475	3	3
482	N149_0502	Cj0510c	ccn182_01025	3	3
479	N149_0498	Cj0506	ccn182_01005	3	3
579	N149_0588	Cj0615	ccn182_01455	3	3
526	N149_0542	Cj0558c	ccn182_01230	3	3
649	N149_0655	Cj0701	ccn182_01790	3	3
1258	N149_1353	Cj1388	ccn182_03580	3	3
426	N149_0431	Cj0433c	ccn182_00620	3	3
1241	N149_1335	Cj1371	ccn182_03670	3	3
688	N149_0699	Cj0759	ccn182_00575	3	3
452	N149_0461	Cj0464	ccn182_00770	3	3
552	N149_1224	Cj0588	ccn182_05360	3	3
1239	N149_1333	Cj1369	ccn182_03680	3	3
600	N149_0609	Cj0639c	ccn182_01560	3	3
894	N149_0928	Cj0995c	ccn182_08720	3	3
1219	N149_1311	Cj1348c	ccn182_03790	3	3
507	N149_0528	Cj0539	ccn182_01155	3	3
598	N149_0607	Cj0637c	ccn182_01550	3	3
407		Cj0414		1	1
498	N149_0519	Cj0530	ccn182_01110	3	3
819	N149_0883	Cj0909	ccn182_08945	3	3
692	N149_0704	Cj0763c	ccn182_00545	3	3
658	N149_0664	Cj0710	ccn182_01835	3	3
1463	N149_0127	Cj1626c	ccn182_04635	3	3
487	N149_0507	Cj0515	ccn182_01050	3	3
587	N149_0597	Cj0625	ccn182_01500	3	3
1663	N149_1680		ccn182_03230	2	2
680	N149_0686	Cj0732	ccn182_01950	3	3
1361	N149_1455	Cj1508c	ccn182_02310	3	3
1769	N149_0068		ccn182_04965	2	2
838	N149_0901	Cj0928	ccn182_08855	3	3
1299		Cj1441c		1	1
415	N149_0415	Cj0422c	ccn182_06050	3	3
515	N149_0536	Cj0547	ccn182_01195	3	3
1168	N149_1245	Cj1284	ccn182_05255	3	3
813	N149_0877	Cj0902	ccn182_08975	3	3
811		Cj0900c		1	1
434	N149_0437	Cj0442	ccn182_00650	3	3
534		Cj0567		1	1
557	N149_1220	Cj0593c	ccn182_05380	3	3
457	N149_0466	Cj0469	ccn182_00795	3	3
650	N149_0656	Cj0702	ccn182_01795	3	3
402	N149_0406	Cj0409	ccn182_06095	3	4
502	N149_0523	Cj0534	ccn182_01130	3	3
875		Cj0971		1	1
661	N149_0667	Cj0713	ccn182_01850	3	3
663	N149_0669	Cj0715	ccn182_01860	3	3
697	N149_0709	Cj0768c	ccn182_00520	3	3
608	N149_0617	Cj0647	ccn182_01600	3	3
471	N149_0487	Cj0495	ccn182_00950	3	3
643	N149_0649	Cj0695	ccn182_01760	3	3
571	N149_0580	Cj0607	ccn182_01415	3	3
490	N149_0510	Cj0518	ccn182_01065	3	3
590		Cj0628		1	1
641	N149_0647	Cj0693c	ccn182_01750	3	3
473	N149_0489	Cj0497	ccn182_00960	3	3
573	N149_0582	Cj0609c	ccn182_01425	3	3
1510		Cj1677		1	1
94	N149_0058	Cj0060c	ccn182_05015	3	3
254	N149_0244	Cj0252	ccn182_05595	3	3
379	N149_0383	Cj0386	ccn182_06210	3	3
1535	N149_1658	Cj1707c	ccn182_03120	3	3
326	N149_0329	Cj0331c	ccn182_06480	3	3
1515	N149_1638	Cj1687	ccn182_03020	3	3
1530	N149_1653	Cj1702c	ccn182_03095	3	3
796	N149_0847	Cj0884	ccn182_09125	3	3
96	N149_0060	Cj0062c	ccn182_05005	3	3
382	N149_0386	Cj0389	ccn182_06195	3	3
906	N149_0940	Cj1007c	ccn182_08655	3	3
195	N149_1538	Cj0172c	ccn182_07230	3	3
1405	N149_0199	Cj1568c	ccn182_04260	3	3
139	N149_1601	Cj0110	ccn182_02840	3	3
1400	N149_1510	Cj1563c	ccn182_02000	3	3
1600	N149_0624		ccn182_01635	2	2
1775	N149_0036		ccn182_05135	2	2
1605			ccn182_01980	1	1
1770		Cj0058	ccn182_05025	2	2
1815			ccn182_06785	1	1
8	N149_1467			1	1
1830			ccn182_06925	1	1
398	N149_0402	Cj0405	ccn182_06115	3	3
307	N149_0308	Cj0312	ccn182_06585	3	3
1810			ccn182_06615	1	1
1835			ccn182_06950	1	1
284	N149_0280	Cj0285c	ccn182_06750	3	3
352	N149_0356	Cj0020c	ccn182_06345	3	4
728	N149_0743	Cj0801	ccn182_00345	3	3
1204	N149_1293	Cj1330	ccn182_04225	3	3
927	N149_0963	Cj1028c	ccn182_08525	3	3
1095	N149_1153	Cj1209	ccn182_07600	3	3
237	N149_0228	Cj0232c	ccn182_05675	3	3
110	N149_0287	Cj0079c	ccn182_06715	3	3
1090	N149_1144	Cj1204c	ccn182_07640	3	3
269	N149_0258	Cj0269c	ccn182_06880	3	3
1364	N149_1461	Cj1513c	ccn182_02285	3	3
1175	N149_1252	Cj1291c	ccn182_05220	3	3
249	N149_0239	Cj0245	ccn182_05620	3	3
1170	N149_1247	Cj1286c	ccn182_05245	3	3
12	N149_1391			1	1
319	N149_0320	Cj0324	ccn182_06525	3	3
5	N149_0169			1	1
4	N149_01705			1	1
724	N149_0739	Cj0797c	ccn182_00365	3	3
394	N149_0398	Cj0401	ccn182_06135	3	3
1850			ccn182_07025	1	1
1855			ccn182_07055	1	1
288	N149_0289	Cj0293	ccn182_06685	3	3
147	N149_1593	Cj0118	ccn182_02800	3	3
200	N149_1533	Cj0177	ccn182_07205	3	3
193		Cj0168c		1	1
167		Cj0139		1	1
170	N149_1567	Cj0142c	ccn182_02670	3	3
191	N149_1544	Cj0166	ccn182_07260	3	3
292	N149_0293	Cj0297c	ccn182_06665	3	3
258	N149_0248	Cj0256	ccn182_05575	3	3
1555			ccn182_00020	1	1
1550	N149_1681	Cj1724c	ccn182_03235	3	3
330	N149_0333	Cj0335	ccn182_06460	3	3
645	N149_0651	Cj0697	ccn182_01770	3	3
1298		Cj1440c		1	1
1169	N149_1246	Cj1285c	ccn182_05250	3	3
475	N149_0491	Cj0499	ccn182_00970	3	3
1768	N149_0069		ccn182_04960	2	2
575	N149_0584	Cj0611c	ccn182_01435	3	3
873	N149_1173	Cj0735	ccn182_07495,ccn182_07500,ccn182_07505	3	7
871	N149_0805	Cj0963	ccn182_05940	3	3
665	N149_0671	Cj0717	ccn182_01870	3	3
604	N149_0613	Cj0643	ccn182_01580	3	3
890	N149_0924	Cj0991c	ccn182_08740	3	3
857	N149_0821	Cj0947c	ccn182_05865	3	3
802	N149_0866	Cj0891c	ccn182_09030	3	3
815	N149_0879	Cj0904c	ccn182_08965	3	3
438	N149_0446	Cj0449c	ccn182_00695	3	3
538	N149_1239	Cj0573	ccn182_05285	3	3
411	N149_0411	Cj0418c	ccn182_06070	3	3
511	N149_0532	Cj0543	ccn182_01175	3	3
834	N149_0897	Cj0924c	ccn182_08875	3	3
413	N149_0413	Cj0420	ccn182_06060	3	3
513	N149_0534	Cj0545	ccn182_01185	3	3
1201	N149_1290	Cj1141	ccn182_04210	3	4
887	N149_0921	Cj0984	ccn182_08755	3	3
632	N149_0640	Cj0684	ccn182_01715	3	3
1749	N149_0173		ccn182_04395,ccn182_04400	2	3
1871		Cj1423c	ccn182_07390	2	2
820	N149_0884	Cj0910	ccn182_08940	3	3
1812			ccn182_06700	1	1
1096	N149_1154	Cj1210	ccn182_07595	3	3
1832			ccn182_06935	1	1
1148	N149_0569	Cj1263	ccn182_01360	3	3
436	N149_0444	Cj0447	ccn182_00685	3	3
536	N149_0171	Cj0571	ccn182_04410	3	3
1358	N149_1453	Cj1505c	ccn182_02325	3	3
1443	N149_0154	Cj1606c	ccn182_04490	3	3
1151	N149_0566	Cj1266c	ccn182_01345	3	3
1816			ccn182_06790	1	1
1092	N149_1150	Cj1206c	ccn182_07610	3	3
51	N149_0003	Cj0003	ccn182_03285	3	3
41	N149_01930			1	1
1341	N149_1435	Cj1486c	ccn182_02420	3	3
1053	N149_1107	Cj1165c	ccn182_07835	3	3
1836			ccn182_06955	1	1
1643			ccn182_02640	1	1
1339	N149_1434	Cj1484c	ccn182_02430	3	3
1532	N149_1655	Cj1704c	ccn182_03105	3	3
1776	N149_0035		ccn182_05140	2	2
1571			ccn182_00570	1	1
1606			ccn182_01985	1	1
1319	N149_1411	Cj1462	ccn182_02545	3	3
1512	N149_1632	Cj1680c	ccn182_02990	3	3
1123	N149_1191	Cj1238	ccn182_05535	3	3
1189	N149_1270	Cj1308	ccn182_04100	3	3
1406	N149_0198	Cj1569c	ccn182_04265	3	3
1788	N149_0213		ccn182_05760	2	2
1021	N149_1068	Cj1127c	ccn182_07990	3	3
1428		Cj1591		1	1
1402	N149_0202	Cj1565c	ccn182_04245	3	3
1772			ccn182_05035	1	1
1901		Cj1069	ccn182_08290	2	2
1711			ccn182_03970	1	1
1536	N149_1659	Cj1708c	ccn182_03125	3	3
1628	N149_1487		ccn182_02160	2	2
1731			ccn182_04070	1	1
1516	N149_1639	Cj1688c	ccn182_03025	3	3
1602	N149_1084		ccn182_01965	2	2
87	N149_0047	Cj0043	ccn182_05075	3	3
965	N149_1011	Cj1070	ccn182_08270	3	3
904	N149_0938	Cj1005c	ccn182_08665	3	3
1754			ccn182_04575	1	1
1177	N149_1254	Cj1293	ccn182_05210	3	3
945	N149_0982	Cj1047c	ccn182_08430	3	3
256	N149_0246	Cj0254	ccn182_05585	3	3
1857			ccn182_07065	1	1
719	N149_0838	Cj0791c	ccn182_09165	3	3
324	N149_0327	Cj0329c	ccn182_06490	3	3
794	N149_0849	Cj0882c	ccn182_09115	3	3
19	N149_1382			1	1
121		Cj0092		1	1
1384	N149_1484	Cj1540	ccn182_02170	3	3
123	N149_0086	Cj0094	ccn182_04870	3	3
1134	N149_1203	Cj1249	ccn182_05470	3	3
1114	N149_1181	Cj1229	ccn182_07460	3	3
932	N149_0968	Cj1033	ccn182_08500	3	3
286	N149_0282	Cj0287c	ccn182_06740	3	3
1557	N149_01815		ccn182_00040	2	3
222	N149_0212	Cj0200c	ccn182_05765	3	3
730	N149_0745	Cj0803	ccn182_00335	3	3
980	N149_1026	Cj1085c	ccn182_08195	3	3
779	N149_0861	Cj0857c	ccn182_09055	3	3
726	N149_0741	Cj0799c	ccn182_00355	3	3
1874	N149_1089		ccn182_07405	2	2
396	N149_0400	Cj0403	ccn182_06125	3	3
1517	N149_1640	Cj1689c	ccn182_03030	3	3
782	N149_0859	Cj0860	ccn182_09065	3	3
1537	N149_1660	Cj1709c	ccn182_03130	3	3
1154	N149_0563	Cj1269c	ccn182_01330	3	3
1607	N149_1508		ccn182_02005,ccn182_02010	2	3
1777	N149_0034		ccn182_05145	2	2
1344	N149_1438	Cj1489c	ccn182_02405	3	3
125	N149_0088	Cj0096	ccn182_04860	3	3
1407	N149_0197	Cj1570c	ccn182_04270	3	3
798	N149_0845	Cj0887c	ccn182_09135	3	3
1574			ccn182_00605	1	1
707	N149_0720	Cj0779	ccn182_00460	3	3
950	N149_0988	Cj1052c	ccn182_08400	3	3
1837			ccn182_06960	1	1
752	N149_0769	Cj0829c	ccn182_00215	3	3
1024	N149_1071	Cj1130c	ccn182_07975	3	3
0	N149_0004			1	1
1817			ccn182_06795	1	1
328	N149_0331	Cj0333c	ccn182_06470	3	3
941	N149_0978	Cj1043c	ccn182_08450	3	3
943	N149_0980	Cj1045c	ccn182_08440	3	3
1097	N149_1155	Cj1211	ccn182_07590	3	3
963	N149_1004	Cj1067	ccn182_08310	3	3
908	N149_0942	Cj1009c	ccn182_08645	3	3
997	N149_1046	Cj1102	ccn182_08100	3	3
1734	N149_1269		ccn182_04090,ccn182_04095	2	3
1714			ccn182_03985	1	1
961	N149_1001	Cj1063	ccn182_08330	3	3
1904			ccn182_08320	1	1
66	N149_0019	Cj0018c	ccn182_03370	3	3
1556	N149_01825		ccn182_00025	2	3
1751	N149_0156		ccn182_04480	2	2
57	N149_0012	Cj0009	ccn182_03335	3	3
47	N149_1534			1	1
64	N149_0017	Cj0016	ccn182_03360	3	3
1149	N149_0568	Cj1264c	ccn182_01355	3	3
1748	N149_01750		ccn182_04390	2	2
1359	N149_0254	Cj1506c	ccn182_02320,ccn182_06900	3	4
1552	N149_1683	Cj1726c	ccn182_03245	3	3
606	N149_0615	Cj0645	ccn182_01590	3	3
1593	N149_0496		ccn182_00995	2	2
1013		Cj1119c		1	1
1429	N149_0168	Cj1592	ccn182_04420	3	3
1381	N149_1480	Cj1536c	ccn182_02190	3	3
1033		Cj1140		1	1
1856			ccn182_07060	1	1
1683	N149_1457		ccn182_03725	2	3
1172	N149_1249	Cj1288c	ccn182_05235	3	3
1629	N149_1481	Cj1537c	ccn182_02185	3	3
1111	N149_1178	Cj1226c	ccn182_07475	3	3
1483	N149_0106	Cj1647	ccn182_04770	3	3
1131	N149_1198	Cj1246c	ccn182_05500	3	3
81		Cj0037c		1	1
1176	N149_1253	Cj1292	ccn182_05215	3	3
1318	N149_1410	Cj1461	ccn182_02550	3	3
1338	N149_1433	Cj1483c	ccn182_02435	3	3
420	N149_0418	Cj0427	ccn182_06020	3	3
520		Cj0552		1	1
1723			ccn182_04030	1	1
1893		Cj1139c	ccn182_07935	2	2
1789	N149_0207		ccn182_05790	2	2
836	N149_0899	Cj0926	ccn182_08865	3	3
627		Cj0672		1	1
1852			ccn182_07035	1	1
1188	N149_1267	Cj1307	ccn182_04080	3	3
42	N149_01935			1	1
52		Cj0004c		1	1
1	N149_0054			1	1
681	N149_0687	Cj0733	ccn182_01955	3	3
683		Cj0747		1	1
1251	N149_1341	Cj1381	ccn182_03640	3	3
609	N149_0618	Cj0648	ccn182_01605	3	3
1563		Cj0817	ccn182_00270	2	2
810	N149_0874	Cj0899c	ccn182_08990	3	3
1248	N149_1344	Cj1378	ccn182_03625	3	3
653	N149_0659	Cj0705	ccn182_01810	3	3
651	N149_0657	Cj0703	ccn182_01800	3	3
677	N149_0683	Cj0729	ccn182_01930	3	3
1289		Cj1429c		1	1
839	N149_0902	Cj0929	ccn182_08850	3	3
1863	N149_1046		ccn182_07140	2	2
895	N149_0929	Cj0996	ccn182_08715	3	3
660	N149_0666	Cj0712	ccn182_01845	3	3
547	N149_1229	Cj0583	ccn182_05335	3	3
447	N149_0456	Cj0459c	ccn182_00745	3	3
593	N149_0602	Cj0632	ccn182_01525	3	3
493	N149_0514	Cj0525c	ccn182_01085	3	3
467	N149_0481	Cj0479	ccn182_00870	3	3
640	N149_0646	Cj0692c	ccn182_01745	3	3
567	N149_0576	Cj0603c	ccn182_01395	3	3
570	N149_0579	Cj0606	ccn182_01410	3	3
1223	N149_1315	Cj1352	ccn182_03770	3	3
470		Cj0494		1	1
591	N149_0600	Cj0630c	ccn182_01515	3	3
491	N149_0511	Cj0519	ccn182_01070	3	3
1505	N149_1626	Cj1672c	ccn182_02960	3	3
335	N149_0337	Cj0341c	ccn182_06440	3	3
399	N149_0403	Cj0406c	ccn182_06110	3	3
1500		Cj1666c		1	1
729	N149_0744	Cj0802	ccn182_00340	3	3
314	N149_0315	Cj0319	ccn182_06550	3	3
776	N149_0793	Cj0854c	ccn182_00090	3	3
1410	N149_0194	Cj1573c	ccn182_04285	3	3
95	N149_0059	Cj0061c	ccn182_05010	3	3
244	N149_0235	Cj0239c	ccn182_05640	3	3
1435	N149_0162	Cj1598	ccn182_04450	3	3
1415	N149_0189	Cj1578c	ccn182_04310	3	3
1430	N149_0167	Cj1593	ccn182_04425	3	3
175	N149_1560	Cj0149c	ccn182_07340	3	3
1080	N149_1134	Cj1194	ccn182_07690	3	3
1615			ccn182_02055	1	1
1630	N149_1046		ccn182_02205	2	2
205	N149_1528	Cj0182	ccn182_07180	3	3
1610	N149_1505		ccn182_02025	2	2
1085	N149_1139	Cj1199	ccn182_07665	3	3
1635	N149_01780		ccn182_02290	2	2
264	N149_0205	Cj0264c	ccn182_05800	3	3
1277	N149_1375	Cj1414c	ccn182_03475	3	3
1800			ccn182_06030	1	1
378	N149_0382	Cj0385c	ccn182_06215	3	3
1805	N149_0339		ccn182_06430	2	2
212	N149_1517	Cj0190c	ccn182_07115	3	3
1234	N149_1329	Cj1364c	ccn182_03700	3	3
98	N149_0062	Cj0064c	ccn182_04995	3	3
362	N149_0366	Cj0369c	ccn182_06295	3	3
1214	N149_1305	Cj1343c	ccn182_03815	3	3
138	N149_1602	Cj0109	ccn182_02845	3	3
342	N149_0346	Cj0348	ccn182_06395	3	3
111	N149_0074	Cj0080	ccn182_04935	3	3
1067	N149_1121	Cj1181c	ccn182_07755	3	3
113	N149_0076	Cj0082	ccn182_04925	3	3
115	N149_0080	Cj0086c	ccn182_04900	3	3
73	N149_0026	Cj0027	ccn182_03405	3	3
1254	N149_1349	Cj1384c		2	2
134	N149_1606	Cj0105	ccn182_02865	3	3
1320	N149_1412	Cj1463	ccn182_02540	3	3
187	N149_1548	Cj0161c	ccn182_07280	3	3
1325	N149_1417	Cj1468	ccn182_02515	3	3
259	N149_0249	Cj0257	ccn182_05570	3	3
374	N149_0378	Cj0381c	ccn182_06235	3	3
716	N149_0732	Cj0788	ccn182_00400	3	3
1040	N149_1097	Cj1152c	ccn182_07885	3	3
201	N149_1532	Cj0178	ccn182_07200	3	3
1650	N149_1570		ccn182_02685	2	2
203	N149_1530	Cj0180	ccn182_07190	3	3
1045	N149_1102	Cj1157	ccn182_07860	3	3
1655			ccn182_02910	1	1
268	N149_0257	Cj0268c	ccn182_06885	3	3
171	N149_1564	Cj0145	ccn182_07360	3	3
248	N149_0238	Cj0244	ccn182_05625	3	3
1455	N149_0142	Cj1618c	ccn182_04550	3	3
190	N149_1545	Cj0164c	ccn182_07265	3	3
1450	N149_0147	Cj1613c	ccn182_04525	3	3
173	N149_1562	Cj0147c	ccn182_07350	3	3
318	N149_0319	Cj0323	ccn182_06530	3	3
272	N149_0261	Cj0272	ccn182_06865	3	3
157	N149_1581	Cj0129c	ccn182_02740	3	3
289	N149_0290	Cj0294	ccn182_06680	3	3
331	N149_0334	Cj0336c	ccn182_06455	3	3
333	N149_0336	Cj0338c	ccn182_06445	3	3
102	N149_0066	Cj0068	ccn182_04975	3	3
439	N149_0447	Cj0450c	ccn182_00700	3	3
595	N149_0604	Cj0634	ccn182_01535	3	3
495	N149_0516	Cj0527c	ccn182_01095	3	3
539	N149_1237	Cj0575	ccn182_05295	3	3
847	N149_0735	Cj0937	ccn182_00385	3	3
870	N149_0807	Cj0962	ccn182_05935	3	3
1249	N149_1343	Cj1379	ccn182_03630	3	3
891	N149_0925	Cj0992c	ccn182_08735	3	3
893	N149_0927	Cj0994c	ccn182_08725	3	3
867	N149_0810	Cj0959c	ccn182_05920	3	3
1066	N149_1120	Cj1180c	ccn182_07760	3	3
655	N149_0661	Cj0707	ccn182_01820	3	3
1062	N149_1116	Cj1176c	ccn182_07780	3	3
617	N149_0626	Cj0661c	ccn182_01645	3	3
1288	N149_1088	Cj1428c	ccn182_07410	3	3
1276	N149_1374	Cj1413c	ccn182_03480	3	3
510	N149_0531	Cj0542	ccn182_01170	3	3
410		Cj0417		1	1
1211	N149_1301	Cj1339c	ccn182_00045,ccn182_05545	3	4
1272	N149_1370	Cj1409	ccn182_03500	3	3
82	N149_0042	Cj0038c	ccn182_05100	3	3
685	N149_0695	Cj0753c	ccn182_00595	3	4
1231	N149_1326	Cj1361c	ccn182_03715	3	3
823	N149_0887	Cj0913c	ccn182_08925	3	3
1543	N149_1672	Cj1715	ccn182_03195	3	3
1828			ccn182_06915	1	1
1802			ccn182_06040	1	1
821	N149_0885	Cj0911	ccn182_08935	3	3
1798	N149_01885		ccn182_05990	2	2
1268	N149_1366	Cj1405	ccn182_03515	3	3
525	N149_0541	Cj0557c	ccn182_01225	3	3
425	N149_0430	Cj0432c	ccn182_00615	3	3
1199	N149_1288	Cj1324	ccn182_04200	3	3
1806	N149_0338		ccn182_06435	2	2
1616			ccn182_02060	1	1
1528	N149_1651	Cj1700c	ccn182_03085	3	3
1502	N149_1623	Cj1669c	ccn182_02945	3	3
1309	N149_1401	Cj1452	ccn182_02595	3	3
1086	N149_1140	Cj1200	ccn182_07660	3	3
1843			ccn182_06990	1	1
1636	N149_1460	Cj1511c	ccn182_02295	3	3
1078	N149_1132	Cj1192	ccn182_07700	3	3
1436	N149_0161	Cj1599	ccn182_04455	3	3
1416	N149_0188	Cj1579c	ccn182_04315	3	3
1432	N149_0165	Cj1595	ccn182_04435	3	3
1471	N149_0118	Cj1635c	ccn182_04710	3	3
1412	N149_0192	Cj1575c	ccn182_04295	3	3
1506	N149_1627	Cj1673c	ccn182_02965	3	3
89	N149_0049	Cj0045c	ccn182_05065	3	3
1671	N149_0008		ccn182_03315	2	2
1373		Cj1523c		1	1
1612			ccn182_02040	1	1
1911	N149_0956		ccn182_08560	2	2
1632	N149_1470		ccn182_02240	2	2
1701			ccn182_03910	1	1
1082	N149_1136	Cj1196c	ccn182_07680	3	3
246		Cj0241c		1	1
1394		Cj1550c		1	1
33	N149_1085			1	1
266	N149_0255	Cj0266c	ccn182_06895	3	3
20	N149_1381			1	1
1327	N149_1420	Cj1472c	ccn182_02500	3	3
17	N149_1384			1	1
955	N149_0995	Cj1057c	ccn182_08355	3	3
774	N149_0791	Cj0852c	ccn182_00100	3	3
316	N149_0317	Cj0321	ccn182_06540	3	3
1457	N149_0140	Cj1620c	ccn182_04560	3	3
120	N149_0084	Cj0091	ccn182_04880	3	3
1104	N149_1161	Cj1218c	ccn182_07555	3	3
1657	N149_1633	Cj1681c	ccn182_02995,ccn182_03445	3	4
1047		Cj1159c		1	1
917	N149_0953	Cj1018c	ccn182_08575	3	3
718	N149_0734	Cj0790	ccn182_00390	3	3
985	N149_1031	Cj1090c	ccn182_08170	3	3
731	N149_0746	Cj0804	ccn182_00330	3	3
733	N149_0748	Cj0806	ccn182_00320	3	3
983	N149_1029	Cj1088c	ccn182_08180	3	3
799	N149_0863	Cj0888c	ccn182_09045	3	3
735	N149_0750	Cj0808c	ccn182_00310	3	3
981	N149_1027	Cj1086c	ccn182_08190	3	3
329	N149_0332	Cj0334	ccn182_06465	3	3
11	N149_1392			1	1
714		Cj0786		1	1
376	N149_0380	Cj0383c	ccn182_06225	3	3
1507	N149_1628	Cj1674	ccn182_02970	3	3
1637	N149_1451	Cj1503c	ccn182_00920,ccn182_02335	3	4
1275	N149_1373	Cj1412c	ccn182_03485	3	3
1087	N149_1141	Cj1201	ccn182_07655	3	3
1270	N149_1368	Cj1407c	ccn182_03510	3	3
1617	N149_1503		ccn182_02065	2	2
1417	N149_0187	Cj1580c	ccn182_04320	3	3
909	N149_0943	Cj1010	ccn182_08640	3	3
1437	N149_0160	Cj1600	ccn182_04460	3	3
136	N149_1604	Cj0107	ccn182_02855	3	3
951	N149_0989	Cj1053c	ccn182_08395	3	3
953	N149_0993	Cj1055c	ccn182_08370	3	3
778	N149_0795	Cj0856	ccn182_00080	3	3
1807	N149_0323		ccn182_06510	2	2
1474	N149_0115	Cj1638	ccn182_04725	3	3
1060	N149_1114	Cj1174	ccn182_07790	3	3
762	N149_0780	Cj0840c	ccn182_00160	3	3
1065	N149_1119	Cj1179c	ccn182_07765	3	3
940	N149_0977	Cj1042c	ccn182_08455	3	3
1704			ccn182_03930	1	1
742	N149_0759	Cj0819		2	2
960	N149_1000	Cj1062	ccn182_08335	3	3
1914			ccn182_08620	1	1
977	N149_1023	Cj1082c	ccn182_08210	3	3
1674			ccn182_03455	1	1
1693			ccn182_03870	1	1
1391	N149_1494	Cj1547	ccn182_02125	3	3
1652	N149_1588		ccn182_02775	2	2
1042	N149_1099	Cj1154c	ccn182_07875	3	3
1452	N149_0145	Cj1615	ccn182_04535	3	3
49	N149_0001	Cj0001	ccn182_03275	3	3
1493	N149_0095	Cj1659	ccn182_04825	3	3
59		Cj0011c		1	1
1829			ccn182_06920	1	1
1456	N149_0141	Cj1619	ccn182_04555	3	3
1269		Cj1406c		1	1
1198	N149_1283	Cj1320	ccn182_04175	3	3
1046		Cj1158c		1	1
65	N149_0018	Cj0017c	ccn182_03365	3	3
1883	N149_1147		ccn182_07625	2	2
1656			ccn182_02985	1	1
1799	N149_0423		ccn182_05995	2	2
1003	N149_1052	Cj1108	ccn182_08070	3	3
1101	N149_1158	Cj1215	ccn182_07570	3	3
1326	N149_1419	Cj1471c	ccn182_02505	3	3
521		Cj0553		1	1
421	N149_0419	Cj0428	ccn182_06015	3	3
523	N149_0439	Cj0555	ccn182_00660	3	3
1529	N149_1652	Cj1701c	ccn182_03090	3	3
1322	N149_1414	Cj1465	ccn182_02530	3	3
423	N149_0421	Cj0430	ccn182_06005	3	3
1308	N149_1400	Cj1451	ccn182_02600	3	3
68	N149_0021	Cj0022c	ccn182_03380	3	3
825	N149_0889	Cj0915	ccn182_08915	3	3
1583			ccn182_00885	1	1
1079	N149_1133	Cj1193c	ccn182_07695	3	3
192	N149_1543	Cj0167c	ccn182_07255	3	3
317	N149_0318	Cj0322	ccn182_06535	3	3
158	N149_1580	Cj0130	ccn182_02735	3	3
1195	N149_1278	Cj1315c	ccn182_04155	3	3
1190	N149_1273	Cj1310c	ccn182_04130	3	3
100	N149_0064	Cj0066c	ccn182_04985	3	3
247	N149_0237	Cj0243c	ccn182_05630	3	3
293	N149_0294	Cj0298c	ccn182_06660	3	3
267	N149_0256	Cj0267c	ccn182_06890	3	3
1247	N149_1345	Cj1377c	ccn182_03620	3	3
270	N149_0259	Cj0270	ccn182_06875	3	3
385	N149_0389	Cj0392c	ccn182_06180	3	3
291	N149_0292	Cj0296c	ccn182_06670	3	3
22	N149_1379			1	1
93	N149_0057	Cj0059c	ccn182_05020	3	3
188	N149_1547	Cj0162c	ccn182_07275	3	3
169	N149_1568	Cj0141c	ccn182_02675	3	3
355	N149_0359	Cj0362	ccn182_06330	3	3
1300		Cj1442c		1	1
916	N149_0952	Cj1017c	ccn182_08580	3	3
1305	N149_1397	Cj1448c	ccn182_02615	3	3
149	N149_1591	Cj0120	ccn182_02790	3	3
412	N149_0412	Cj0419	ccn182_06065	3	3
512	N149_0533	Cj0544	ccn182_01180	3	3
859	N149_0819	Cj0949c	ccn182_05875	3	3
1282		Cj1419c		1	1
631	N149_0639	Cj0683	ccn182_01710	3	3
633		Cj0685c		1	1
1286		Cj1426c		1	1
1278		Cj1415c		1	1
618	N149_0627	Cj0662c	ccn182_01650	3	3
872	N149_0804	Cj0965c	ccn182_05950	3	3
1461	N149_0129	Cj1624c	ccn182_04625	3	3
1363	N149_1459	Cj1510c	ccn182_02300	3	3
889	N149_0923	Cj0990c	ccn182_08745	3	3
1661	N149_1668		ccn182_03170	2	2
803	N149_0867	Cj0892c	ccn182_09025	3	3
444	N149_0453	Cj0456c	ccn182_00730	3	3
868	N149_0809	Cj0960c	ccn182_05925	3	3
544	N149_1232	Cj0580c	ccn182_05320	3	3
674	N149_0680	Cj0726c	ccn182_01915	3	3
801	N149_0865	Cj0890c	ccn182_09035	3	3
405	N149_0409	Cj0412	ccn182_06080	3	3
1068	N149_1122	Cj1182c	ccn182_07750	3	3
505	N149_0526	Cj0537	ccn182_01145	3	3
848	N149_0736	Cj0938c	ccn182_00380	3	3
564	N149_1213	Cj0600	ccn182_05415	3	3
464	N149_0478	Cj0476	ccn182_00855	3	3
401	N149_0405	Cj0408	ccn182_06100	3	3
501	N149_0522	Cj0533	ccn182_01125	3	3
403	N149_0407	Cj0410	ccn182_06090	3	3
503	N149_0524	Cj0535	ccn182_01135	3	3
568	N149_0577	Cj0604	ccn182_01400	3	3
844	N149_0907	Cj0934c	ccn182_08825	3	3
468	N149_0482	Cj0491	ccn182_00925	3	3
805	N149_0869	Cj0894c	ccn182_09015	3	3
448	N149_0457	Cj0460	ccn182_00750	3	3
548	N149_1228	Cj0584	ccn182_05340	3	3
864	N149_0813	Cj0956c	ccn182_05905	3	3
678	N149_0684	Cj0730	ccn182_01935	3	3
1279		Cj1416c		1	1
642	N149_0648	Cj0694	ccn182_01755	3	3
472	N149_0488	Cj0496	ccn182_00955	3	3
1203	N149_1292	Cj1329	ccn182_04220	3	3
572	N149_0581	Cj0608	ccn182_01420	3	3
589	N149_0599	Cj0627	ccn182_01510	3	3
489	N149_0509	Cj0517	ccn182_01060	3	3
662	N149_0668	Cj0714	ccn182_01855	3	3
614	N149_0623	Cj0653c	ccn182_01630	3	3
1069	N149_1123	Cj1183c	ccn182_07745	3	3
1246	N149_1346	Cj1376	ccn182_03615	3	3
635	N149_0642	Cj0687c	ccn182_01725	3	3
699	N149_0711	Cj0770c	ccn182_00510	3	3
812	N149_0876	Cj0901	ccn182_08980	3	3
1242	N149_1336	Cj1372	ccn182_03665	3	3
459	N149_0472	Cj0471	ccn182_00825	3	3
559	N149_1218	Cj0595c	ccn182_05390	3	3
353	N149_0357	Cj0360	ccn182_06340	3	3
1795	N149_0802		ccn182_05960,ccn182_05970,ccn182_05975	2	4
1260	N149_1358	Cj1397	ccn182_03555	3	3
1790	N149_0828		ccn182_05830	2	2
351	N149_0355	Cj0357c	ccn182_06350	3	3
1265	N149_1363	Cj1402c	ccn182_03530	3	3
137	N149_1603	Cj0108	ccn182_02850	3	3
1820			ccn182_06810	1	1
210	N149_1519	Cj0188c	ccn182_07125	3	3
1825	N149_0267		ccn182_06835	2	2
78	N149_0039	Cj0034c	ccn182_05115	3	3
340	N149_0344	Cj0346	ccn182_06405	3	3
184	N149_1551	Cj0158c	ccn182_07295	3	3
377	N149_0381	Cj0384c	ccn182_06220	3	3
360	N149_0364	Cj0367c	ccn182_06305	3	3
239	N149_0230	Cj0234c	ccn182_05665	3	3
1075	N149_1129	Cj1189c	ccn182_07715	3	3
295	N149_0296	Cj0300c	ccn182_06650	3	3
1287		Cj1427c		1	1
381	N149_0385	Cj0388	ccn182_06200	3	3
1070	N149_1124	Cj1184c	ccn182_07740	3	3
1464	N149_0126	Cj1627c	ccn182_04640	3	3
383	N149_0387	Cj0390	ccn182_06190	3	3
1664	N149_1685		ccn182_03250,ccn182_03255	2	3
976	N149_1022	Cj1081c	ccn182_08215	3	3
1525	N149_1648	Cj1697c	ccn182_03070	3	3
929	N149_0965	Cj1030c	ccn182_08515	3	3
1520	N149_1643	Cj1692c	ccn182_03045	3	3
154	N149_1584	Cj0126c	ccn182_02755	3	3
75	N149_0028	Cj0029	ccn182_03415	3	3
309	N149_0310	Cj0314	ccn182_06575	3	3
978	N149_1024	Cj1083c	ccn182_08205	3	3
1827			ccn182_06910	1	1
1034		Cj1144c		1	1
753	N149_0770	Cj0830		2	2
1684	N149_1304	Cj1342c	ccn182_03820,ccn182_03825	3	5
751	N149_0768	Cj0828c	ccn182_00220	3	3
1014	N149_1062	Cj1120c	ccn182_08020	3	3
1267	N149_1365	Cj1404	ccn182_03520	3	3
1484	N149_0105	Cj1648	ccn182_04775	3	3
1797	N149_01880		ccn182_05985	2	2
38	N149_0757			1	1
962	N149_1003	Cj1066	ccn182_08315	3	3
740	N149_0755	Cj0813	ccn182_00285	3	3
1724			ccn182_04035	1	1
777	N149_0794	Cj0855	ccn182_00085	3	3
1894	N149_1078		ccn182_07385,ccn182_07940	2	3
942	N149_0979	Cj1044c	ccn182_08445	3	3
760	N149_0778	Cj0838c	ccn182_00170	3	3
935	N149_0972	Cj1037c	ccn182_08480	3	3
999	N149_1048	Cj1104	ccn182_08090	3	3
781		Cj0859c		1	1
783	N149_0858	Cj0861c	ccn182_09070	3	3
1527	N149_1650	Cj1699c	ccn182_03080	3	3
914	N149_0950	Cj1015c	ccn182_08590	3	3
1280		Cj1417c		1	1
1285		Cj1422c		1	1
225	N149_0216	Cj0205	ccn182_05735	3	3
1077	N149_1131	Cj1191c	ccn182_07705	3	3
35	N149_1081			1	1
709	N149_0722	Cj0781	ccn182_00450	3	3
1594	N149_1386	Cj0505c	ccn182_01000	3	4
1639	N149_1430		ccn182_02450	2	2
1089		Cj1203c		1	1
1306	N149_1398	Cj1449c	ccn182_02610	3	3
1121	N149_1188	Cj1236	ccn182_07425	3	3
1573	N149_0694		ccn182_00600	2	2
1619	N149_1501		ccn182_02075	2	2
1419	N149_0185	Cj1582c	ccn182_04330	3	3
1439		Cj1602		1	1
1023	N149_1070	Cj1129c	ccn182_07980	3	3
1713			ccn182_03980	1	1
1903	N149_01845		ccn182_08300	2	2
1328	N149_1421	Cj1473c	ccn182_02495	3	3
1302	N149_1394	Cj1444c	ccn182_02630	3	3
1733	N149_1268		ccn182_04085	2	2
1509	N149_1630	Cj1676	ccn182_02980	3	3
446	N149_0455	Cj0458c	ccn182_00740	3	3
546	N149_1230	Cj0582	ccn182_05330	3	3
1458	N149_0138	Cj1621	ccn182_04580	3	3
629	N149_0637	Cj0681	ccn182_01700	3	3
1873		Cj1425c	ccn182_07400	2	2
676	N149_0682	Cj0728	ccn182_01925	3	3
1196	N149_1279	Cj1316c	ccn182_04160	3	3
1658	N149_1634	Cj1682c	ccn182_03000	3	3
566	N149_0575	Cj0602c	ccn182_01390	3	3
466	N149_0480	Cj0478	ccn182_00865	3	3
1048		Cj1160c		1	1
50	N149_0002	Cj0002	ccn182_03280	3	3
40	N149_01910			1	1
1441	N149_0157	Cj1604	ccn182_04475	3	3
1192	N149_1275	Cj1312	ccn182_04140	3	3
1153	N149_0564	Cj1268c	ccn182_01335	3	3
1809	N149_0321		ccn182_06520	2	2
1641	N149_1418		ccn182_02510	2	2
1051	N149_1105	Cj1163c	ccn182_07845	3	3
1343	N149_1437	Cj1488c	ccn182_02410	3	3
1011	N149_1060	Cj1117c	ccn182_08030	3	3
1072	N149_1126	Cj1186c	ccn182_07730	3	3
1681			ccn182_03600	1	1
80	N149_0041	Cj0036	ccn182_05105	3	3
1383	N149_1483	Cj1539c	ccn182_02175	3	3
1031		Cj1137c		1	1
1329	N149_1422	Cj1474c	ccn182_02490	3	3
1113	N149_1180	Cj1228c	ccn182_07465	3	3
1522	N149_1645	Cj1694c	ccn182_03055	3	3
1481	N149_0108	Cj1645	ccn182_04760	3	3
1508	N149_1629	Cj1675	ccn182_02975	3	3
1133	N149_1200	Cj1248	ccn182_05490	3	3
1618	N149_1502		ccn182_02070	2	2
1526	N149_1649	Cj1698c	ccn182_03075	3	3
846	N149_0909	Cj0936	ccn182_08815	3	3
1638			ccn182_02425	1	1
1721			ccn182_04020	1	1
1088	N149_1142	Cj1202	ccn182_07650	3	3
1076	N149_1130	Cj1190c	ccn182_07710	3	3
1438	N149_0159	Cj1601	ccn182_04465	3	3
866	N149_0811	Cj0958c	ccn182_05915	3	3
1891			ccn182_07925	1	1
1418	N149_0186	Cj1581c	ccn182_04325	3	3
63	N149_0016	Cj0015c	ccn182_03355	3	3
1792		Cj0964	ccn182_05945	2	2
1262	N149_1360	Cj1399c	ccn182_03545	3	3
1753	N149_01740		ccn182_04570	2	2
1822	N149_0270		ccn182_06820	2	2
1808	N149_0322		ccn182_06515	2	2
1459	N149_0131	Cj1622	ccn182_04615	3	3
1826			ccn182_06905	1	1
616	N149_0625	Cj0660c	ccn182_01640	3	3
1659	N149_1637	Cj1686c	ccn182_03015,ccn182_03925	3	4
1796	N149_0801		ccn182_05980	2	2
1049	N149_1103	Cj0677	ccn182_07855	3	4
1266	N149_1364	Cj1403c	ccn182_03525	3	3
1591			ccn182_00945	1	1
1124	N149_1192	Cj1239	ccn182_05530	3	3
186	N149_1549	Cj0160c	ccn182_07285	3	3
717	N149_0733	Cj0789	ccn182_00395	3	3
122		Cj0093		1	1
918	N149_0954	Cj1019c	ccn182_08570	3	3
1240	N149_1334	Cj1370	ccn182_03675	3	3
221	N149_0211	Cj0199c	ccn182_05770	3	3
1245	N149_1340	Cj1375	ccn182_03645	3	3
223		Cj0201c		1	1
933	N149_0969	Cj1034c	ccn182_08495	3	3
785	N149_0856	Cj0863c	ccn182_09080	3	3
931	N149_0967	Cj1032	ccn182_08505	3	3
1197	N149_1280	Cj1317	ccn182_04165	3	3
156	N149_1582	Cj0128c	ccn182_02745	3	3
29	N149_1165			1	1
1307	N149_1399	Cj1450	ccn182_02605	3	3
1444	N149_0153	Cj1607	ccn182_04495	3	3
974	N149_1020	Cj1079	ccn182_08225	3	3
1054	N149_1108	Cj1166c	ccn182_07830	3	3
755	N149_0772	Cj0832c	ccn182_00205	3	3
1644			ccn182_02645	1	1
257	N149_0247	Cj0255c	ccn182_05580	3	3
172	N149_1563	Cj0146c	ccn182_07355	3	3
189	N149_1546	Cj0163c	ccn182_07270	3	3
202	N149_1531	Cj0179	ccn182_07195	3	3
101	N149_0065	Cj0067	ccn182_04980	3	3
1167	N149_1244	Cj1283	ccn182_05260	3	3
332	N149_0335	Cj0337c	ccn182_06450	3	3
103	N149_0067	Cj0069	ccn182_04970	3	3
168		Cj0140		1	1
271	N149_0260	Cj0271	ccn182_06870	3	3
1740	N149_1285		ccn182_04180,ccn182_04185	2	3
290	N149_0291	Cj0295	ccn182_06675	3	3
148	N149_1592	Cj0119	ccn182_02795	3	3
273	N149_0262	Cj0273	ccn182_06860	3	3
1745	N149_0176		ccn182_04375	2	2
287	N149_0283	Cj0288c	ccn182_06735	3	3
365	N149_0369	Cj0372	ccn182_06280	3	3
304	N149_0305	Cj0309c	ccn182_06600	3	3
345	N149_0349	Cj0351	ccn182_06380	3	3
159	N149_1579	Cj0131	ccn182_02730	3	3
1180	N149_1258	Cj1298	ccn182_05190	3	3
924	N149_0960	Cj1025c	ccn182_08540	3	3
215	N149_1514	Cj0193c	ccn182_07100	3	3
1185	N149_1262	Cj1303	ccn182_05170	3	3
1315	N149_1407	Cj1458c	ccn182_02565	3	3
1330	N149_1423	Cj1475c	ccn182_02485	3	3
1310	N149_1402	Cj1453c	ccn182_02590	3	3
234	N149_0225	Cj0229	ccn182_05690	3	3
1335	N149_1428	Cj1480c	ccn182_02460	3	3
584	N149_0594	Cj0622	ccn182_01485	3	3
484	N149_0504	Cj0512	ccn182_01035	3	3
888		Cj0988c		1	1
869	N149_0808	Cj0961c	ccn182_05930	3	3
1861			ccn182_07085	1	1
630	N149_0638	Cj0682	ccn182_01705	3	3
849	N149_0829	Cj0939c	ccn182_05825	3	3
537	N149_1240	Cj0572	ccn182_05280	3	3
437	N149_0445	Cj0448c	ccn182_00690	3	3
1221	N149_1313	Cj1350	ccn182_03780	3	3
454	N149_0463	Cj0466	ccn182_00780	3	3
554	N149_1222	Cj0590	ccn182_05370	3	3
892	N149_0926	Cj0993c	ccn182_08730	3	3
1292		Cj1434c		1	1
1253	N149_1348	Cj1383c	ccn182_03605	3	3
858	N149_0820	Cj0948c	ccn182_05870	3	3
1762	N149_01710		ccn182_04700	2	2
1296		Cj1438c		1	1
800	N149_0864	Cj0889c	ccn182_09040	3	3
694	N149_0706	Cj0765c	ccn182_00535	3	3
1561	N149_0796		ccn182_00075	2	2
1766	N149_0077		ccn182_04915	2	2
619	N149_0628	Cj0663c	ccn182_01655	3	3
652	N149_0658	Cj0704	ccn182_01805	3	3
500	N149_0521	Cj0532	ccn182_01120	3	3
400	N149_0404	Cj0407	ccn182_06105	3	3
698	N149_0710	Cj0769c	ccn182_00515	3	3
607	N149_0616	Cj0646	ccn182_01595	3	3
592	N149_0601	Cj0631c	ccn182_01520	3	3
492	N149_0512	Cj0520	ccn182_01075	3	3
1213	N149_1303	Cj1341c	ccn182_00035,ccn182_00055	3	4
1233	N149_1328	Cj1363	ccn182_03705	3	3
854	N149_0824	Cj0944c	ccn182_05850	3	3
458	N149_0471	Cj0470	ccn182_00820	3	3
558	N149_1219	Cj0594c	ccn182_05385	3	3
569	N149_0578	Cj0605	ccn182_01405	3	4
469	N149_0483	Cj0492	ccn182_00930	3	3
1166	N149_0551	Cj1282	ccn182_01270	3	3
682	N149_0688	Cj0734c	ccn182_01960	3	3
679	N149_0685	Cj0731	ccn182_01940	3	3
449	N149_0458	Cj0461c	ccn182_00755	3	3
549	N149_1227	Cj0585	ccn182_05345	3	3
626	N149_0635	Cj0671	ccn182_01690	3	3
837	N149_0900	Cj0927	ccn182_08860	3	3
884	N149_0918	Cj0981c	ccn182_08770	3	3
2	N149_01695			1	1
588	N149_0598	Cj0626	ccn182_01505	3	3
1162	N149_0555	Cj1277c	ccn182_01290	3	3
488	N149_0508	Cj0516	ccn182_01055	3	3
1350	N149_1444	Cj1495c	ccn182_02375	3	3
350	N149_0354	Cj0356c	ccn182_06355	3	3
1767			ccn182_04920	1	1
1297		Cj1439c		1	1
238	N149_0229	Cj0233c	ccn182_05670	3	3
1355	N149_1449	Cj1501	ccn182_02345	3	3
211	N149_1518	Cj0189c	ccn182_07120	3	3
1140	N149_1209	Cj1255	ccn182_05435	3	3
928	N149_0964	Cj1029c	ccn182_08520	3	3
213	N149_1516	Cj0191c	ccn182_07110	3	3
1145	N149_0572	Cj1260c	ccn182_01375	3	3
343	N149_0347	Cj0349	ccn182_06390	3	3
1864	N149_1522		ccn182_07145	2	2
727	N149_0742	Cj0800c	ccn182_00350	3	3
341	N149_0345	Cj0347	ccn182_06400	3	3
112	N149_0075	Cj0081	ccn182_04930	3	3
1224	N149_1316	Cj1353	ccn182_03765	3	3
361	N149_0365	Cj0368c	ccn182_06300	3	3
363	N149_0367	Cj0370	ccn182_06290	3	3
397	N149_0401	Cj0404	ccn182_06120	3	3
308	N149_0309	Cj0313	ccn182_06580	3	3
1780	N149_1238	Cj0574	ccn182_05290	3	4
144	N149_1596	Cj0115	ccn182_02815	3	3
74	N149_0027	Cj0028	ccn182_03410	3	3
380	N149_0384	Cj0387	ccn182_06205	3	3
275	N149_0264	Cj0275	ccn182_06850	3	3
1785			ccn182_05600	1	1
76		Cj0030		1	1
105	N149_0071	Cj0074c	ccn182_04950	3	3
996	N149_1045	Cj1101	ccn182_08105	3	3
164	N149_1574	Cj0136	ccn182_02705	3	3
1620	N149_1499		ccn182_02085	2	2
706	N149_0718	Cj0777	ccn182_00475	3	3
1564	N149_0756	Cj0794	ccn182_00275,ccn182_00280	3	4
1625	N149_1496		ccn182_02110,ccn182_02115	2	3
1425	N149_0178	Cj1588c	ccn182_04365	3	3
1420	N149_0184	Cj1583c	ccn182_04335	3	3
1147	N149_0570	Cj1262	ccn182_01365	3	3
750	N149_0767	Cj0827	ccn182_00225	3	3
1004	N149_1053	Cj1109	ccn182_08065	3	3
998	N149_1047	Cj1103	ccn182_08095	3	3
907	N149_0941	Cj1008c	ccn182_08650	3	3
1760			ccn182_04690	1	1
1357	N149_1452	Cj1504c	ccn182_02330	3	3
1295		Cj1437c		1	1
952	N149_0990	Cj1054c	ccn182_08390	3	3
1765	N149_0078		ccn182_04910	2	2
1290		Cj1432c		1	1
743	N149_0760	Cj0820c	ccn182_00260	3	3
327	N149_0330	Cj0332c	ccn182_06475	3	3
741	N149_0758	Cj0818	ccn182_00265	3	3
761	N149_0779	Cj0839c	ccn182_00165	3	3
763	N149_0781	Cj0841c	ccn182_00155	3	3
797	N149_0846	Cj0886c	ccn182_09130	3	3
1584			ccn182_00890	1	1
708	N149_0721	Cj0780	ccn182_00455	3	3
926	N149_0962	Cj1027c	ccn182_08530	3	3
1694			ccn182_03875	1	1
34	N149_1083			1	1
979	N149_1025	Cj1084c	ccn182_08200	3	3
780	N149_0860	Cj0858c	ccn182_09060	3	3
36	N149_1079			1	1
1787	N149_0214		ccn182_05755	2	2
1494	N149_0094	Cj1660	ccn182_04830	3	3
982	N149_1028	Cj1087c	ccn182_08185	3	3
236	N149_0227	Cj0231c	ccn182_05680	3	3
306	N149_0307	Cj0311	ccn182_06590	3	3
1427	N149_0170	Cj1590	ccn182_04415	3	3
1627	N149_1490		ccn182_02145	2	2
1884	N149_1146		ccn182_07630	2	2
21	N149_1380			1	1
1178	N149_1255	Cj1294	ccn182_05205	3	3
1316	N149_1408	Cj1459	ccn182_02560	3	3
1609	N149_1506		ccn182_02020	2	2
1841			ccn182_06980	1	1
1779	N149_1260		ccn182_05180	2	2
628	N149_0636	Cj0680c	ccn182_01695	3	3
1336	N149_1431	Cj1481c	ccn182_02445	3	3
1409	N149_0195	Cj1572c	ccn182_04280	3	3
1186	N149_1263	Cj1304	ccn182_05165	3	3
586	N149_0596	Cj0624	ccn182_01495	3	3
1858			ccn182_07070	1	1
486	N149_0506	Cj0514	ccn182_01045	3	3
1182	N149_1257	Cj1300	ccn182_05195	3	3
1473	N149_0116	Cj1637c	ccn182_04720	3	3
1371		Cj1521c		1	1
1519	N149_1642	Cj1691c	ccn182_03040	3	3
1673			ccn182_03450	1	1
1312	N149_1404	Cj1455	ccn182_02580	3	3
1703			ccn182_03920	1	1
1539	N149_1662	Cj1711c	ccn182_03140	3	3
522		Cj0554		1	1
422	N149_0420	Cj0429c	ccn182_06010	3	3
1332	N149_1425	Cj1477c	ccn182_02475	3	3
1913	N149_01850		ccn182_08615	2	2
696	N149_0708	Cj0767c	ccn182_00525	3	3
1541	N149_1664	Cj1713	ccn182_03150	3	3
1099	N149_1156	Cj1213c	ccn182_07580	3	3
1746	N149_01760		ccn182_04380	2	2
456	N149_0465	Cj0468	ccn182_00790	3	3
556		Cj0592c		1	1
1558			ccn182_00060	1	1
1839			ccn182_06970	1	1
1742			ccn182_04195	1	1
1819	N149_0272		ccn182_06805	2	2
1859			ccn182_07075	1	1
1426		Cj1589		1	1
1001	N149_1050	Cj1106	ccn182_08080	3	3
856	N149_0822	Cj0946	ccn182_05860	3	3
1782	N149_1202		ccn182_05475	2	2
1538	N149_1661	Cj1710c	ccn182_03135	3	3
1103	N149_1160	Cj1217c	ccn182_07560	3	3
1626	N149_1493		ccn182_02030,ccn182_02130	2	3
1518	N149_1641	Cj1690c	ccn182_03035	3	3
1778			ccn182_05160	1	1
1921	N149_01875		ccn182_09145	2	2
1622			ccn182_02095	1	1
1179	N149_1256	Cj1295	ccn182_05200	3	3
1608	N149_1507		ccn182_02015	2	2
1422	N149_0182	Cj1585c	ccn182_04345	3	3
1581		Cj0480c	ccn182_00875	2	2
1408	N149_0196	Cj1571c	ccn182_04275	3	3
1786	N149_0215	Cj0204	ccn182_05740,ccn182_05745,ccn182_05750	3	5
1393		Cj1549c		1	1
886	N149_0920	Cj0983	ccn182_08760	3	3
1691			ccn182_03860	1	1
1559	N149_0798		ccn182_00065	2	2
1352	N149_1446	Cj1497c	ccn182_02365	3	3
822	N149_0886	Cj0912c	ccn182_08930	3	3
1818			ccn182_06800	1	1
1838			ccn182_06965	1	1
1142	N149_1211	Cj1257c	ccn182_05425	3	3
1491	N149_0098	Cj1655c	ccn182_04810	3	3
1098	N149_01835	Cj1212c	ccn182_07585	3	3
1146	N149_0571	Cj1261	ccn182_01370	3	3
1881	N149_1149		ccn182_07615	2	2
1356	N149_1450	Cj1502c	ccn182_02340	3	3
624	N149_0633	Cj0669	ccn182_01680	3	3
1844			ccn182_06995	1	1
1747	N149_01755		ccn182_04385	2	2
732	N149_0747	Cj0805	ccn182_00325	3	3
220	N149_0210	Cj0198c	ccn182_05775	3	3
1160	N149_0557	Cj1275c	ccn182_01300	3	3
930	N149_0966	Cj1031	ccn182_08510	3	3
1165	N149_0552	Cj1280c	ccn182_01275	3	3
1374	N149_1472	Cj1529c	ccn182_02230	3	3
10	N149_01795			1	1
765	N149_0782	Cj0843c	ccn182_00145	3	3
1544	N149_1673	Cj1716c	ccn182_03200	3	3
704	N149_0716	Cj0775c	ccn182_00485	3	3
745	N149_0762	Cj0822	ccn182_00250	3	3
27	N149_01830			1	1
146	N149_1594	Cj0117	ccn182_02805	3	3
1337	N149_1432	Cj1482c	ccn182_02440	3	3
919	N149_0955	Cj1020c	ccn182_08565	3	3
1317	N149_1409	Cj1460	ccn182_02555	3	3
1187	N149_1265	Cj1306c		2	2
166	N149_1572	Cj0138	ccn182_02695	3	3
994	N149_1043	Cj1099	ccn182_08115	3	3
